# Supplementary material for: 5-Carb­oxy-2,4-dihy­droxy­anilinium chloride dihydrate
Source: Acta Crystallogr Sect E Struct Rep Online. 2011 Jan 8;67(Pt 2):o299. doi: 10.1107/S1600536811000559 (PMC3051567; doi:10.1107/S1600536811000559)
Supplement: Supplementary file 1 [file e-67-0o299-sup1.cif]

##############################################################################
###                                                                        ###
###        Electronic paper (Acta Crystallographica Section E)             ###
###                                                                        ###
##############################################################################
#                                                                            #
# This CIF contains the data in a paper accepted for publication in Acta     #
# Crystallographica Section E. It conforms to the requirements of Notes      #
# for Authors for Section E, and has been peer reviewed under the auspices   #
# of the IUCr Commission on Journals.                                        #
#                                                                            #
# Full details of the Crystallographic Information File format               #
# are given in the paper "The Crystallographic Information File (CIF):       #
# a New Standard Archive File for Crystallography" by S. R. Hall, F. H.      #
# Allen and I. D. Brown [Acta Cryst. (1991), A47, 655-685].                  #
#                                                                            #
# The current version of the core CIF dictionary is obtainable from          #
# ftp://ftp.iucr.org/pub/cif_core.dic. The current version number is 2.4.    #
#                                                                            #
# Software is freely available for graphical display of the structure(s) in  #
# this CIF.  For information consult the CIF home page http://www.iucr.org/  #
# cif/home.html                                                              #
#                                                                            #
# This file may be used for bona fide research purposes within the           #
# scientific community so long as proper attribution is given to the journal # 
# article from which it was obtained.                                        #
#                                                                            #
##############################################################################
                                             
data_global
_audit_creation_method     ?
_journal_date_recd_electronic     2011-01-04
_journal_date_accepted     2011-01-05
_journal_name_full     'Acta Crystallographica, Section E'
_journal_year     2011
_journal_volume     67
_journal_issue      2
_journal_page_first     o299
_journal_page_last     o299
_journal_paper_category     QO
_journal_coeditor_code     DN2650
_publ_contact_author
;
Muhammad Nawaz Tahir
University of Sargodha
Department of Physics
Sargodha
Pakistan
;
_publ_contact_author_email     'dmntahir_uos@yahoo.com'
_publ_contact_author_fax     '0092 48 32 22 121'
_publ_contact_author_phone     '0092 48 92 30 914'
_publ_section_title
;
5-Carboxy-2,4-dihydroxyanilinium chloride dihydrate
;
loop_
    _publ_author_name
    _publ_author_address
    'Syeda Sohaila Naz'
;
Institute of Chemical Sciences
University of Peshawar
Peshawar
Pakistan
;
    'Nazar Ul Islam'
;
Institute of Chemical Sciences
University of Peshawar
Peshawar
Pakistan
;
    'Tahir, M. Nawaz'
;
Department of Physics
University of Sargodha
Sargodha
Pakistan
;
data_I
_audit_creation_method     SHELXL-97
_chemical_name_systematic
;
5-Carboxy-2,4-dihydroxyanilinium chloride dihydrate
;
_chemical_name_common     ?
_chemical_formula_moiety     'C7 H8 N O4 +, Cl -, 2(H2 O)'
_chemical_formula_sum     'C7 H12 Cl N O6'
_chemical_formula_iupac     'C7 H8 N O4 +, Cl -, 2H2 O'
_chemical_formula_weight     241.63
_symmetry_cell_setting     triclinic
_symmetry_space_group_name_H-M     'P -1'
_symmetry_space_group_name_Hall     '-P 1'
loop_
    _symmetry_equiv_pos_site_id
    _symmetry_equiv_pos_as_xyz
    1 x,y,z
    2 -x,-y,-z
_cell_length_a     6.0285(8)
_cell_length_b     7.9597(8)
_cell_length_c     10.9570(13)
_cell_angle_alpha     100.135(5)
_cell_angle_beta     97.162(4)
_cell_angle_gamma     92.921(5)
_cell_volume     512.10(11)
_cell_formula_units_Z     2
_cell_measurement_reflns_used     1853
_cell_measurement_theta_min     1.91
_cell_measurement_theta_max     28.43
_cell_measurement_temperature     296(2)
_exptl_crystal_description     needle
_exptl_crystal_colour     brown
_exptl_crystal_size_max     0.28
_exptl_crystal_size_mid     0.15
_exptl_crystal_size_min     0.10
_exptl_crystal_density_diffrn     1.567
_exptl_crystal_density_meas     ?
_exptl_crystal_density_method     'not measured'
_exptl_crystal_F_000     252
_exptl_absorpt_coefficient_mu     0.383
_exptl_absorpt_correction_type     multi-scan
_exptl_absorpt_process_details     '(SADABS; Bruker, 2005)'
_exptl_absorpt_correction_T_min     0.935
_exptl_absorpt_correction_T_max     0.965
_exptl_special_details
;
;
_diffrn_ambient_temperature     296(2)
_diffrn_radiation_type     MoK\a
_diffrn_radiation_wavelength     0.71073
_diffrn_radiation_source     'fine-focus sealed tube'
_diffrn_radiation_monochromator     graphite
_diffrn_measurement_device_type     'Bruker Kappa APEXII CCD'
_diffrn_measurement_method     \w
_diffrn_detector_area_resol_mean     7.50
_diffrn_reflns_number     8850
_diffrn_reflns_av_R_equivalents     0.0392
_diffrn_reflns_av_sigmaI/netI     0.0495
_diffrn_reflns_theta_min     1.91
_diffrn_reflns_theta_max     28.43
_diffrn_reflns_theta_full     28.43
_diffrn_measured_fraction_theta_max     0.988
_diffrn_measured_fraction_theta_full     0.988
_diffrn_reflns_limit_h_min     -8
_diffrn_reflns_limit_h_max     8
_diffrn_reflns_limit_k_min     -10
_diffrn_reflns_limit_k_max     8
_diffrn_reflns_limit_l_min     -14
_diffrn_reflns_limit_l_max     14
_diffrn_standards_number     0
_diffrn_standards_interval_count     ?
_diffrn_standards_interval_time     ?
_diffrn_standards_decay_%     ?
_refine_special_details
;
Refinement of <i>F</i>^2^ against ALL reflections. The weighted <i>R</i>-factor
<i>wR</i> and goodness of fit <i>S</i> are based on <i>F</i>^2^, conventional
<i>R</i>-factors <i>R</i> are based on <i>F</i>, with <i>F</i> set to zero for
negative <i>F</i>^2^. The threshold expression of <i>F</i>^2^ >
\s(<i>F</i>^2^) is used only for calculating <i>R</i>-factors(gt) <i>etc</i>.
and is not relevant to the choice of reflections for refinement.
<i>R</i>-factors based on <i>F</i>^2^ are statistically about twice as large
as those based on <i>F</i>, and <i>R</i>- factors based on ALL data will be
even larger.
;
_reflns_number_total     2548
_reflns_number_gt     1853
_reflns_threshold_expression     I>2\s(I)
_refine_ls_structure_factor_coef     Fsqd
_refine_ls_matrix_type     full
_refine_ls_R_factor_all     0.0687
_refine_ls_R_factor_gt     0.0444
_refine_ls_wR_factor_gt     0.1039
_refine_ls_wR_factor_ref     0.1146
_refine_ls_goodness_of_fit_ref     1.026
_refine_ls_restrained_S_all     1.026
_refine_ls_number_reflns     2548
_refine_ls_number_parameters     139
_refine_ls_number_restraints     0
_refine_ls_hydrogen_treatment     constr
_refine_ls_weighting_scheme     calc
_refine_ls_weighting_details
         'calc w=1/[\s^2^(Fo^2^)+(0.0571P)^2^+0.0225P] where P=(Fo^2^+2Fc^2^)/3'
_atom_sites_solution_hydrogens     geom
_atom_sites_solution_primary     direct
_atom_sites_solution_secondary     difmap
_refine_ls_shift/su_max     0.000
_refine_ls_shift/su_mean     0.000
_refine_diff_density_max     0.404
_refine_diff_density_min     -0.274
_refine_ls_extinction_method     none
_refine_ls_extinction_coef     ?
loop_
    _atom_type_symbol
    _atom_type_description
    _atom_type_scat_dispersion_real
    _atom_type_scat_dispersion_imag
    _atom_type_scat_source
    'C' 'C' 0.0033 0.0016
                         'International Tables Vol C Tables 4.2.6.8 and 6.1.1.4'
    'H' 'H' 0.0000 0.0000
                         'International Tables Vol C Tables 4.2.6.8 and 6.1.1.4'
    'N' 'N' 0.0061 0.0033
                         'International Tables Vol C Tables 4.2.6.8 and 6.1.1.4'
    'O' 'O' 0.0106 0.0060
                         'International Tables Vol C Tables 4.2.6.8 and 6.1.1.4'
    'Cl' 'Cl' 0.1484 0.1585
                         'International Tables Vol C Tables 4.2.6.8 and 6.1.1.4'
_computing_data_collection     'APEX2 (Bruker, 2009)'
_computing_cell_refinement     'SAINT (Bruker, 2009)'
_computing_data_reduction     'SAINT (Bruker, 2009)'
_computing_structure_solution     'SHELXS97 (Sheldrick, 2008)'
_computing_structure_refinement     'SHELXL97 (Sheldrick, 2008)'
_computing_molecular_graphics
                  'ORTEP-3 for Windows (Farrugia, 1997) and PLATON (Spek, 2009)'
_computing_publication_material
                                'WinGX (Farrugia, 1999) and PLATON (Spek, 2009)'
loop_
    _atom_site_type_symbol
    _atom_site_label
    _atom_site_fract_x
    _atom_site_fract_y
    _atom_site_fract_z
    _atom_site_U_iso_or_equiv
    _atom_site_adp_type
    _atom_site_calc_flag
    _atom_site_refinement_flags
    _atom_site_occupancy
    _atom_site_disorder_assembly
    _atom_site_disorder_group
    O O1 0.2807(3) 0.0789(2) 0.38672(13) 0.0395(4) Uani d . 1 . .
    H H1 0.3127 0.0453 0.3164 0.059 Uiso calc R 1 . .
    O O2 -0.0155(3) 0.1663(2) 0.27792(13) 0.0454(4) Uani d . 1 . .
    O O3 -0.2957(3) 0.35281(19) 0.40596(13) 0.0401(4) Uani d . 1 . .
    H H3 -0.2501 0.3044 0.3424 0.060 Uiso d R 1 . .
    O O4 -0.1327(3) 0.4424(2) 0.84841(13) 0.0415(4) Uani d . 1 . .
    H H4A -0.2380 0.5033 0.8442 0.062 Uiso calc R 1 . .
    N N1 0.2345(3) 0.2711(2) 0.84317(14) 0.0306(4) Uani d . 1 . .
    H H1A 0.3302 0.1906 0.8294 0.046 Uiso calc R 1 . .
    H H1B 0.1449 0.2439 0.8965 0.046 Uiso calc R 1 . .
    H H1C 0.3104 0.3712 0.8755 0.046 Uiso calc R 1 . .
    C C1 0.0937(4) 0.1574(2) 0.37826(18) 0.0303(5) Uani d . 1 . .
    C C2 0.0302(3) 0.2322(2) 0.50004(17) 0.0268(4) Uani d . 1 . .
    C C3 -0.1622(4) 0.3252(2) 0.50731(18) 0.0284(4) Uani d . 1 . .
    C C4 -0.2215(3) 0.3963(2) 0.62285(18) 0.0303(5) Uani d . 1 . .
    H H4 -0.3489 0.4570 0.6270 0.036 Uiso calc R 1 . .
    C C5 -0.0912(3) 0.3766(2) 0.73114(18) 0.0286(5) Uani d . 1 . .
    C C6 0.0990(3) 0.2839(2) 0.72445(17) 0.0248(4) Uani d . 1 . .
    C C7 0.1595(3) 0.2145(2) 0.61147(17) 0.0259(4) Uani d . 1 . .
    H H7 0.2879 0.1547 0.6086 0.031 Uiso calc R 1 . .
    O O5 0.9425(3) 0.17641(17) 0.00957(13) 0.0372(4) Uani d . 1 . .
    H H5A 0.9959 0.1488 0.0794 0.056 Uiso d R 1 . .
    H H5B 0.8641 0.2602 0.0303 0.056 Uiso d R 1 . .
    O O6 0.4319(3) -0.02049(19) 0.16590(14) 0.0427(4) Uani d . 1 . .
    H H6A 0.4697 0.0818 0.1525 0.064 Uiso d R 1 . .
    H H6B 0.3236 -0.0641 0.1078 0.064 Uiso d R 1 . .
    Cl Cl1 0.53107(9) 0.35035(6) 0.11554(5) 0.03442(17) Uani d . 1 . .
loop_
    _atom_site_aniso_label
    _atom_site_aniso_U_11
    _atom_site_aniso_U_22
    _atom_site_aniso_U_33
    _atom_site_aniso_U_12
    _atom_site_aniso_U_13
    _atom_site_aniso_U_23
    O1 0.0407(10) 0.0515(9) 0.0269(8) 0.0127(7) 0.0097(7) 0.0025(7)
    O2 0.0577(11) 0.0566(10) 0.0220(8) 0.0189(8) 0.0017(7) 0.0056(7)
    O3 0.0422(10) 0.0517(9) 0.0257(8) 0.0121(7) -0.0042(7) 0.0093(7)
    O4 0.0478(10) 0.0534(10) 0.0251(8) 0.0274(8) 0.0074(7) 0.0035(7)
    N1 0.0326(10) 0.0357(9) 0.0231(9) 0.0089(7) 0.0018(7) 0.0043(7)
    C1 0.0377(13) 0.0276(10) 0.0255(11) 0.0000(9) 0.0033(9) 0.0058(8)
    C2 0.0325(12) 0.0258(9) 0.0229(10) 0.0025(8) 0.0059(9) 0.0050(8)
    C3 0.0319(12) 0.0284(10) 0.0246(11) 0.0018(8) -0.0012(9) 0.0081(8)
    C4 0.0282(11) 0.0322(10) 0.0323(12) 0.0097(8) 0.0035(9) 0.0086(9)
    C5 0.0327(12) 0.0271(10) 0.0271(11) 0.0052(8) 0.0059(9) 0.0062(8)
    C6 0.0289(11) 0.0242(9) 0.0205(10) 0.0036(8) 0.0000(8) 0.0038(8)
    C7 0.0272(11) 0.0251(9) 0.0261(11) 0.0037(8) 0.0049(8) 0.0047(8)
    O5 0.0415(9) 0.0386(8) 0.0343(8) 0.0153(7) 0.0085(7) 0.0085(7)
    O6 0.0468(10) 0.0400(8) 0.0408(9) 0.0073(7) 0.0065(8) 0.0045(7)
    Cl1 0.0335(3) 0.0385(3) 0.0323(3) 0.0111(2) 0.0022(2) 0.0086(2)
_geom_special_details
;
 All esds (except the esd in the dihedral angle between two l.s. planes)
 are estimated using the full covariance matrix.  The cell esds are taken
 into account individually in the estimation of esds in distances, angles
 and torsion angles; correlations between esds in cell parameters are only
 used when they are defined by crystal symmetry.  An approximate (isotropic)
 treatment of cell esds is used for estimating esds involving l.s. planes.
;
loop_
    _geom_bond_atom_site_label_1
    _geom_bond_atom_site_label_2
    _geom_bond_site_symmetry_2
    _geom_bond_distance
    _geom_bond_publ_flag
    O1 C1 . 1.317(2) ?
    O1 H1 . 0.8200 ?
    O2 C1 . 1.225(2) ?
    O3 C3 . 1.346(2) ?
    O3 H3 . 0.8199 ?
    O4 C5 . 1.358(2) ?
    O4 H4A . 0.8200 ?
    N1 C6 . 1.470(2) ?
    N1 H1A . 0.8900 ?
    N1 H1B . 0.8900 ?
    N1 H1C . 0.8900 ?
    C1 C2 . 1.467(3) ?
    C2 C7 . 1.397(3) ?
    C2 C3 . 1.410(3) ?
    C3 C4 . 1.390(3) ?
    C4 C5 . 1.376(3) ?
    C4 H4 . 0.9300 ?
    C5 C6 . 1.397(3) ?
    C6 C7 . 1.365(3) ?
    C7 H7 . 0.9300 ?
    O5 H5A . 0.8616 ?
    O5 H5B . 0.8517 ?
    O6 H6A . 0.8764 ?
    O6 H6B . 0.8647 ?
loop_
    _geom_angle_atom_site_label_1
    _geom_angle_atom_site_label_2
    _geom_angle_atom_site_label_3
    _geom_angle_site_symmetry_1
    _geom_angle_site_symmetry_3
    _geom_angle
    _geom_angle_publ_flag
    C1 O1 H1 . . 109.5 ?
    C3 O3 H3 . . 109.5 ?
    C5 O4 H4A . . 109.5 ?
    C6 N1 H1A . . 109.5 ?
    C6 N1 H1B . . 109.5 ?
    H1A N1 H1B . . 109.5 ?
    C6 N1 H1C . . 109.5 ?
    H1A N1 H1C . . 109.5 ?
    H1B N1 H1C . . 109.5 ?
    O2 C1 O1 . . 122.79(18) ?
    O2 C1 C2 . . 123.65(19) ?
    O1 C1 C2 . . 113.56(17) ?
    C7 C2 C3 . . 118.40(17) ?
    C7 C2 C1 . . 120.94(18) ?
    C3 C2 C1 . . 120.67(18) ?
    O3 C3 C4 . . 116.25(17) ?
    O3 C3 C2 . . 123.24(18) ?
    C4 C3 C2 . . 120.50(18) ?
    C5 C4 C3 . . 119.87(18) ?
    C5 C4 H4 . . 120.1 ?
    C3 C4 H4 . . 120.1 ?
    O4 C5 C4 . . 124.58(17) ?
    O4 C5 C6 . . 115.57(17) ?
    C4 C5 C6 . . 119.85(18) ?
    C7 C6 C5 . . 120.75(18) ?
    C7 C6 N1 . . 121.88(16) ?
    C5 C6 N1 . . 117.31(16) ?
    C6 C7 C2 . . 120.62(17) ?
    C6 C7 H7 . . 119.7 ?
    C2 C7 H7 . . 119.7 ?
    H5A O5 H5B . . 104.7 ?
    H6A O6 H6B . . 106.8 ?
loop_
    _geom_hbond_atom_site_label_D
    _geom_hbond_atom_site_label_H
    _geom_hbond_atom_site_label_A
    _geom_hbond_site_symmetry_A
    _geom_hbond_distance_DH
    _geom_hbond_distance_HA
    _geom_hbond_distance_DA
    _geom_hbond_angle_DHA
    O1 H1 O6 . 0.82 1.88 2.6945(19) 171
    O3 H3 O2 . 0.82 1.96 2.672(2) 145
    O4 H4A Cl1 2_566 0.82 2.21 3.0097(15) 164
    N1 H1A O6 2_656 0.89 2.02 2.903(2) 169
    N1 H1B O5 1_456 0.89 1.96 2.853(2) 178
    N1 H1C Cl1 2_666 0.89 2.35 3.1950(18) 157
    O5 H5A O2 1_655 0.86 2.16 2.935(2) 149
    O5 H5B Cl1 . 0.85 2.41 3.1494(15) 146
    O6 H6A Cl1 . 0.88 2.27 3.1386(16) 174
    O6 H6B O5 2_655 0.86 1.99 2.850(2) 173
