# Supplementary material for: 5-Carb­oxy-2,4-dihy­droxy­anilinium chloride dihydrate
Source: Acta Crystallogr Sect E Struct Rep Online. 2011 Jan 8;67(Pt 2):o299. doi: 10.1107/S1600536811000559 (PMC3051567; doi:10.1107/S1600536811000559)
Supplement: Supplementary file 2 [file e-67-0o299-Isup2.hkl]

#
# h,k,l, Fc-squared, Fo-squared, sigma(Fo-squared) and status flag
#
data_I
_shelx_title ' 5AW_0m in P-1'
_shelx_refln_list_code          4
_shelx_F_calc_maximum       81.67
_exptl_crystal_F_000       252.00
_reflns_d_resolution_high  0.7464
 
loop_
 _symmetry_equiv_pos_as_xyz
 'x, y, z'
 '-x, -y, -z'
 
_cell_length_a     6.0285
_cell_length_b     7.9597
_cell_length_c    10.9570
_cell_angle_alpha 100.135
_cell_angle_beta   97.162
_cell_angle_gamma  92.921
 
_shelx_F_squared_multiplier     1.000
 
loop_
 _refln_index_h
 _refln_index_k
 _refln_index_l
 _refln_F_squared_calc
 _refln_F_squared_meas
 _refln_F_squared_sigma
 _refln_observed_status
   1   0   0     1291.03     1275.76     13.29 o
   2   0   0      236.80      261.74      4.39 o
   3   0   0      187.88      187.76      5.49 o
   4   0   0      156.53      143.59      5.48 o
   5   0   0      127.82      147.15      7.94 o
   6   0   0        1.11       -2.80      2.80 o
   7   0   0        1.51        1.72      4.25 o
  -7   1   0       18.04       18.52      6.11 o
  -6   1   0        3.79        4.38      3.96 o
  -5   1   0        1.31        0.54      2.03 o
  -4   1   0       51.38       53.00      3.72 o
  -3   1   0       91.14      110.95      4.13 o
  -2   1   0      317.67      316.49      4.40 o
  -1   1   0        0.81        0.24      0.47 o
   0   1   0      181.07      190.82      2.85 o
   1   1   0       22.90       31.67      1.59 o
   2   1   0        0.15       -0.80      0.80 o
   3   1   0     1056.39     1074.10     22.28 o
   4   1   0       17.67       20.60      3.65 o
   5   1   0      125.04      125.01      9.20 o
   6   1   0       53.96       48.72      6.61 o
   7   1   0       75.63       74.17      9.31 o
  -7   2   0       44.87       48.22      5.92 o
  -6   2   0      260.15      245.16     10.31 o
  -5   2   0       16.70       18.52      3.03 o
  -4   2   0      222.97      217.27      6.49 o
  -3   2   0        0.83       -0.39      0.95 o
  -2   2   0       78.55       91.07      4.05 o
  -1   2   0      153.77      160.55      2.35 o
   0   2   0     1590.72     1580.17     17.53 o
   1   2   0     6670.66     6971.01     68.36 o
   2   2   0      151.88      164.30      3.49 o
   3   2   0        2.68        4.82      1.12 o
   4   2   0        2.75        3.99      1.25 o
   5   2   0        6.25        9.21      1.83 o
   6   2   0       58.76       54.10     12.26 o
   7   2   0        3.71        4.93      4.32 o
  -7   3   0        0.33        3.32      3.80 o
  -6   3   0        0.45       -2.01      2.01 o
  -5   3   0      109.45      101.80      5.04 o
  -4   3   0      241.62      250.14      5.29 o
  -3   3   0     1020.43     1038.00     12.79 o
  -2   3   0      573.41      674.33      8.08 o
  -1   3   0     5988.77     6139.01     52.39 o
   0   3   0      470.04      515.26      6.18 o
   1   3   0      581.42      573.48      7.96 o
   2   3   0      110.63      129.33      3.82 o
   3   3   0       60.04       60.94      3.38 o
   4   3   0        0.40        0.29      1.50 o
   5   3   0        4.47        6.03      2.01 o
   6   3   0        0.00       -2.97      2.97 o
   7   3   0        0.29        4.39      7.30 o
  -7   4   0       15.32       27.15      6.29 o
  -6   4   0       11.83        7.33      3.37 o
  -5   4   0      124.19      113.58      6.02 o
  -4   4   0       11.11        9.07      1.56 o
  -3   4   0        4.74        4.40      1.20 o
  -2   4   0       26.22       27.56      1.53 o
  -1   4   0      148.61      146.77      2.21 o
   0   4   0      352.59      331.53      4.46 o
   1   4   0        8.61        5.23      0.94 o
   2   4   0      185.27      159.41      4.21 o
   3   4   0       43.75       45.81      3.65 o
   4   4   0      208.85      203.01      9.82 o
   5   4   0       36.20       42.35      4.14 o
   6   4   0       17.45       20.22      5.90 o
   7   4   0       38.22       31.17      6.87 o
  -7   5   0       44.91       50.13      6.68 o
  -6   5   0        8.86       11.62      4.04 o
  -5   5   0      288.30      270.37      7.25 o
  -4   5   0        0.02        1.10      1.05 o
  -3   5   0        0.98       -0.38      1.16 o
  -2   5   0      108.73      110.43      2.74 o
  -1   5   0      487.30      524.38      7.58 o
   0   5   0      147.37      154.21      4.47 o
   1   5   0       61.24       61.13      3.45 o
   2   5   0       80.40       88.48      4.67 o
   3   5   0        0.24        2.36      1.61 o
   4   5   0        0.37        0.96      2.27 o
   5   5   0       16.70       16.00      3.64 o
   6   5   0        5.07        7.61      5.97 o
  -6   6   0       29.58       39.78      4.44 o
  -5   6   0      218.22      208.18      7.75 o
  -4   6   0       10.92       17.07      2.39 o
  -3   6   0       58.07       61.57      3.74 o
  -2   6   0      508.41      480.35      6.50 o
  -1   6   0      154.65      152.81      3.10 o
   0   6   0      169.88      162.78      4.24 o
   1   6   0        0.01       -0.09      1.03 o
   2   6   0      125.31      123.32      4.32 o
   3   6   0        0.43       -1.39      3.18 o
   4   6   0        0.13        1.20      3.70 o
   5   6   0       11.55        8.63      5.07 o
   6   6   0        0.78        0.59      3.54 o
  -6   7   0       15.03       19.72      3.54 o
  -5   7   0        1.32        2.91      2.46 o
  -4   7   0       44.63       40.55      2.83 o
  -3   7   0        4.75        4.16      1.20 o
  -2   7   0       11.56       10.29      2.46 o
  -1   7   0       29.38       30.57      2.56 o
   0   7   0       51.36       57.91      2.34 o
   1   7   0      160.27      157.15      4.45 o
   2   7   0        9.41        8.61      2.42 o
   3   7   0       23.52       24.28      3.51 o
   4   7   0       33.24       25.78      4.68 o
   5   7   0        6.43       12.70      4.14 o
  -5   8   0        3.65        5.42      2.15 o
  -4   8   0        3.64        6.24      2.60 o
  -3   8   0        5.91        6.29      2.74 o
  -2   8   0        2.09        2.19      2.40 o
  -1   8   0        9.63       12.02      2.72 o
   0   8   0        2.39        0.14      2.56 o
   1   8   0       30.03       34.01      4.66 o
   2   8   0        4.28        9.07      2.64 o
   3   8   0        6.77        8.70      3.47 o
   4   8   0        5.36        1.00      3.28 o
  -4   9   0        2.87        4.03      4.83 o
  -3   9   0       59.10       56.52      5.22 o
  -2   9   0       39.48       37.46      4.22 o
  -1   9   0       69.88       75.97      5.53 o
   0   9   0        0.01       -1.46      2.22 o
   1   9   0       11.67       15.77      3.42 o
   2   9   0        1.48        3.26      2.33 o
   3   9   0        0.33        6.55      3.04 o
  -3  10   0       10.98       11.29      6.47 o
  -2  10   0       15.04       20.13      3.93 o
  -1  10   0        1.16        4.17      3.08 o
   0  10   0       16.58       20.46      4.82 o
   1  10   0       15.77       17.46      4.02 o
  -2 -10   1       18.12       13.70      4.68 o
  -1 -10   1       20.72       19.29      4.29 o
   0 -10   1        7.13        8.78      3.44 o
   1 -10   1       18.01       19.67      3.47 o
   2 -10   1        5.85        4.48      2.96 o
   3 -10   1       38.44       36.22      5.93 o
  -3  -9   1        1.32        4.33      3.17 o
  -2  -9   1        4.80       10.87      2.62 o
  -1  -9   1       39.62       42.58      4.34 o
   0  -9   1        2.49        2.75      2.20 o
   1  -9   1       26.98       21.15      3.22 o
   2  -9   1       17.28       15.03      3.01 o
   3  -9   1       77.96       80.07      6.76 o
   4  -9   1       23.04       25.09      3.72 o
  -4  -8   1        0.06        2.72      3.21 o
  -3  -8   1        4.49        8.96      2.83 o
  -2  -8   1        0.30       -0.40      2.03 o
  -1  -8   1        0.45        0.28      4.64 o
   0  -8   1       49.81       54.77      4.04 o
   1  -8   1       28.42       29.48      3.78 o
   2  -8   1       22.45       26.19      3.92 o
   3  -8   1        7.76        6.41      2.93 o
   4  -8   1      104.48       97.59      7.92 o
   5  -8   1       35.23       37.52      3.61 o
  -5  -7   1       17.69       17.43      4.52 o
  -4  -7   1       15.71       13.99      3.81 o
  -3  -7   1       56.69       55.87      4.81 o
  -2  -7   1       81.12       88.95      8.05 o
  -1  -7   1      172.92      174.99      4.41 o
   0  -7   1       73.50       77.83      3.87 o
   1  -7   1       77.36       73.30      4.23 o
   2  -7   1       31.26       33.52      5.27 o
   3  -7   1        5.40        8.17      2.81 o
   4  -7   1       77.88       72.92      4.01 o
   5  -7   1        5.38        7.93      2.22 o
   6  -7   1       10.43       11.47      3.09 o
  -6  -6   1        1.12        4.27      4.06 o
  -5  -6   1        4.28        8.04      2.87 o
  -4  -6   1       26.41       23.54      4.19 o
  -3  -6   1       18.21       12.67      2.81 o
  -2  -6   1      146.53      146.06      4.41 o
  -1  -6   1       79.81       81.67      2.92 o
   0  -6   1      151.21      147.93      4.60 o
   1  -6   1       43.77       48.56      2.42 o
   2  -6   1      113.82      105.05      5.24 o
   3  -6   1       57.34       59.08      2.26 o
   4  -6   1      236.25      221.38      5.77 o
   5  -6   1       37.76       43.03      4.77 o
   6  -6   1        5.45        3.78      3.12 o
  -6  -5   1        0.44        1.35      3.59 o
  -5  -5   1        4.84       -0.19      2.28 o
  -4  -5   1        6.00        2.52      2.34 o
  -3  -5   1       42.56       37.56      3.13 o
  -2  -5   1        0.77        1.07      1.12 o
  -1  -5   1      142.71      137.81      3.39 o
   0  -5   1      591.33      560.05      8.04 o
   1  -5   1      138.84      171.86      3.77 o
   2  -5   1      233.82      245.16      3.67 o
   3  -5   1      132.71      139.48      3.33 o
   4  -5   1       81.83       79.06      3.28 o
   5  -5   1       23.90       24.46      3.63 o
   6  -5   1       18.63       23.20      3.69 o
   7  -5   1       28.92       30.00      5.40 o
  -7  -4   1       24.71       16.71      5.79 o
  -6  -4   1       34.64       35.20      6.11 o
  -5  -4   1       24.55       25.35      4.86 o
  -4  -4   1       96.68       86.64      4.67 o
  -3  -4   1       11.59       12.22      2.03 o
  -2  -4   1     3683.94     3728.48     47.16 o
  -1  -4   1      549.01      628.26      7.90 o
   0  -4   1       88.15       80.75      1.72 o
   1  -4   1       54.99       57.71      2.13 o
   2  -4   1       59.12       69.03      1.97 o
   3  -4   1       19.12       16.13      1.64 o
   4  -4   1       78.68       77.90      3.43 o
   5  -4   1      164.37      154.67      6.49 o
   6  -4   1       48.92       56.41      6.88 o
   7  -4   1       18.67       23.66     10.28 o
  -7  -3   1        2.78        8.13      4.68 o
  -6  -3   1        1.91        2.40      3.61 o
  -5  -3   1       28.09       29.89      3.16 o
  -4  -3   1       45.84       44.73      3.16 o
  -3  -3   1      115.16      109.77      3.99 o
  -2  -3   1       32.05       31.29      1.93 o
  -1  -3   1      806.05      782.93     13.30 o
   0  -3   1      165.37      179.42      6.05 o
   1  -3   1      866.67      895.34     10.03 o
   2  -3   1      396.80      408.85      5.40 o
   3  -3   1       73.13       51.13      2.41 o
   4  -3   1      241.50      232.23      7.60 o
   5  -3   1        6.02        5.01      1.98 o
   6  -3   1        0.09        0.52      2.22 o
   7  -3   1        5.67        9.30      4.33 o
  -7  -2   1        0.23        1.04      3.83 o
  -6  -2   1        1.80        4.20      3.51 o
  -5  -2   1       32.30       26.38      4.64 o
  -4  -2   1       21.68       22.69      1.86 o
  -3  -2   1        0.88        1.22      0.90 o
  -2  -2   1      205.70      227.18      3.99 o
   0  -2   1     1203.31     1258.63     14.05 o
   1  -2   1      227.24      182.88      2.37 o
   2  -2   1      296.41      322.84      4.46 o
   3  -2   1      112.01       98.14      3.12 o
   4  -2   1      543.43      557.64     13.66 o
   5  -2   1        1.75        1.52      2.11 o
   6  -2   1       10.44       10.25      3.44 o
   7  -2   1       32.06       45.09     11.15 o
  -7  -1   1       53.99       51.43      7.68 o
  -6  -1   1       28.63       25.63      6.36 o
  -5  -1   1      314.36      304.72     12.53 o
  -4  -1   1       77.34       81.36      6.29 o
  -3  -1   1     1755.19     1836.93     20.25 o
  -2  -1   1        4.17        1.56      0.79 o
  -1  -1   1      128.44      106.10      1.96 o
   0  -1   1       34.83       29.42      0.68 o
   1  -1   1      383.62      375.39      3.94 o
   2  -1   1     1423.72     1430.21     15.48 o
   3  -1   1       72.83       70.70      2.38 o
   4  -1   1      131.03      117.25      3.45 o
   5  -1   1      154.92      153.88      8.04 o
   6  -1   1      136.49      139.32     10.68 o
   7  -1   1       37.81       34.63      8.67 o
  -8   0   1        2.89       -3.92      3.92 o
  -7   0   1       79.07       89.21      9.53 o
  -6   0   1        0.10       -2.58      2.88 o
  -5   0   1       45.08       39.59      4.46 o
  -4   0   1       32.11       35.50      2.83 o
  -3   0   1      119.88      123.85      3.44 o
  -2   0   1     2008.55     2004.95     21.37 o
  -1   0   1      877.94      853.74     10.19 o
   0   0   1       62.15       65.40      4.01 o
   1   0   1     1301.64     1359.27     14.25 o
   2   0   1     1078.54     1132.46     14.26 o
   3   0   1      389.95      401.87      7.90 o
   4   0   1        1.19        0.14      1.04 o
   5   0   1        4.78        5.11      2.71 o
   6   0   1       15.17       10.68      4.16 o
   7   0   1        2.20        9.15      4.64 o
  -8   1   1        0.16        0.34      3.98 o
  -7   1   1       23.81       19.11      4.43 o
  -6   1   1       84.13       85.46      8.34 o
  -5   1   1       67.50       72.42      6.02 o
  -4   1   1      480.12      487.34     10.28 o
  -3   1   1      769.03      901.15     18.08 o
  -2   1   1     4547.26     4653.69     43.37 o
  -1   1   1      880.48      912.75      8.26 o
   0   1   1       41.47       62.43      1.18 o
   1   1   1      283.78      321.00      4.92 o
   2   1   1       49.75       54.18      2.46 o
   3   1   1      367.81      351.81      6.91 o
   4   1   1       76.96       72.49      4.90 o
   5   1   1       66.11       75.71      5.84 o
   6   1   1       11.69        9.09      4.27 o
   7   1   1        0.02        4.46      4.23 o
  -7   2   1       57.08       50.60      5.95 o
  -6   2   1        0.42        0.95      2.27 o
  -5   2   1       45.53       40.49      3.47 o
  -4   2   1      487.84      467.08      7.42 o
  -3   2   1       21.43       23.84      1.66 o
  -2   2   1       13.08       21.16      1.84 o
  -1   2   1      880.76      863.19      7.29 o
   0   2   1      144.27      136.90      2.26 o
   1   2   1     1266.09     1246.47     13.82 o
   2   2   1      215.80      245.56      4.53 o
   3   2   1      499.20      512.14     12.72 o
   4   2   1      167.70      153.23      5.69 o
   5   2   1       14.24       11.36      2.14 o
   6   2   1      199.99      196.84     12.99 o
   7   2   1        6.08       12.77      4.80 o
  -7   3   1        1.72        3.48      4.12 o
  -6   3   1      189.42      179.80      8.09 o
  -5   3   1        2.34        0.81      1.87 o
  -4   3   1        7.59        7.21      1.48 o
  -3   3   1      108.32       97.54      3.45 o
  -2   3   1      836.47      893.16      9.59 o
  -1   3   1      893.56      811.18     11.77 o
   0   3   1       42.14       39.36      1.52 o
   1   3   1       39.35       39.59      2.03 o
   2   3   1      250.04      277.78      5.59 o
   3   3   1      112.05      106.97      4.25 o
   4   3   1        6.32        7.53      2.53 o
   5   3   1       22.34       20.27      3.25 o
   6   3   1       66.90       71.40      8.03 o
   7   3   1        1.95       -1.43      4.02 o
  -7   4   1       26.69       35.50      8.52 o
  -6   4   1       92.01       96.21      6.37 o
  -5   4   1       18.18       20.98      2.37 o
  -4   4   1       16.48       14.10      1.76 o
  -3   4   1      591.66      566.90      7.91 o
  -2   4   1      103.62      104.66      2.78 o
  -1   4   1      261.85      258.55      4.39 o
   0   4   1       18.22       15.87      1.39 o
   1   4   1      159.53      142.94      5.40 o
   2   4   1       99.11       99.77      4.24 o
   3   4   1        3.10        1.91      1.60 o
   4   4   1        9.73       12.12      2.41 o
   5   4   1       14.18        9.46      2.60 o
   6   4   1       34.62       29.98      5.95 o
   7   4   1       25.85       28.33     10.00 o
  -7   5   1        0.98       -3.10      3.10 o
  -6   5   1        0.12        3.99      3.17 o
  -5   5   1       30.49       28.61      2.99 o
  -4   5   1       18.50       19.35      1.97 o
  -3   5   1       35.15       39.06      2.33 o
  -2   5   1      233.72      219.56      4.16 o
  -1   5   1       30.23       28.39      1.83 o
   0   5   1      778.35      764.04     10.64 o
   1   5   1        7.04        8.65      1.54 o
   2   5   1       80.73       84.88      5.68 o
   3   5   1      187.97      203.51     16.24 o
   4   5   1       15.62       14.83      3.49 o
   5   5   1      112.29      101.55      7.82 o
   6   5   1        2.13        5.84      4.04 o
  -6   6   1        5.38        5.66      2.90 o
  -5   6   1       13.84       19.70      2.55 o
  -4   6   1      100.58       88.94      4.31 o
  -3   6   1        1.10        1.07      1.13 o
  -2   6   1      186.91      178.18      4.34 o
  -1   6   1       54.79       53.42      2.47 o
   0   6   1       21.11       17.45      1.64 o
   1   6   1        1.48        1.63      1.18 o
   2   6   1       20.78       23.50      2.36 o
   3   6   1        7.63        9.73      2.21 o
   4   6   1        0.27        1.79      2.45 o
   5   6   1       25.58       25.84      4.84 o
   6   6   1        2.84        5.32      5.39 o
  -6   7   1       14.63       17.00      3.62 o
  -5   7   1        3.83        1.37      2.00 o
  -4   7   1      153.43      152.07      6.93 o
  -3   7   1       34.43       31.41      3.04 o
  -2   7   1      189.60      179.54      4.58 o
  -1   7   1        1.92        1.89      1.25 o
   0   7   1       11.89       14.38      1.66 o
   1   7   1       12.31       14.80      2.35 o
   2   7   1       16.69       16.07      2.97 o
   3   7   1        9.85        7.70      3.23 o
   4   7   1        3.00        2.01      3.00 o
   5   7   1       26.44       24.24      5.14 o
  -5   8   1        1.36        3.59      2.55 o
  -4   8   1        1.79        3.69      1.96 o
  -3   8   1       40.86       39.69      3.06 o
  -2   8   1        0.70       -1.52      2.30 o
  -1   8   1      118.26      121.45      4.53 o
   0   8   1       58.43       59.91      6.95 o
   1   8   1      111.74      113.78      5.39 o
   2   8   1        0.60        3.38      2.03 o
   3   8   1       36.21       36.06      4.39 o
   4   8   1       15.25       17.18      4.71 o
  -4   9   1       18.58       18.13      3.95 o
  -3   9   1        9.91        6.04      6.19 o
  -2   9   1        1.16        1.93      2.76 o
  -1   9   1        9.38        6.15      2.75 o
   0   9   1        6.21        6.46      1.94 o
   1   9   1        5.72        4.64      2.12 o
   2   9   1        0.03       -2.34      2.38 o
   3   9   1       10.52       10.55      3.35 o
  -2  10   1        8.12       10.65      3.71 o
  -1  10   1        3.76        5.52      3.21 o
   0  10   1        6.99        4.63      3.35 o
   1  10   1        0.53       -3.49      3.49 o
  -2 -10   2        5.97       16.16      4.67 o
  -1 -10   2        1.37        2.76      2.67 o
   0 -10   2        0.04       -0.87      2.23 o
   1 -10   2        1.95        0.95      2.28 o
   2 -10   2        8.20        5.14      2.76 o
   3 -10   2        9.16        7.56      3.11 o
  -3  -9   2       30.49       33.50      6.29 o
  -2  -9   2       27.00       27.36      4.94 o
  -1  -9   2       10.47       12.89      5.29 o
   0  -9   2       43.06       40.90      8.05 o
   1  -9   2       26.61       21.37      2.92 o
   2  -9   2       11.40       10.95      2.71 o
   3  -9   2        6.32        8.42      2.90 o
   4  -9   2       17.59       16.73      3.23 o
  -4  -8   2       27.38       15.65      4.46 o
  -3  -8   2       71.86       67.78      6.45 o
  -2  -8   2       36.02       37.03      3.47 o
  -1  -8   2        6.42        5.64      4.93 o
   0  -8   2      136.87      129.08      6.73 o
   1  -8   2       25.37       25.74      3.47 o
   2  -8   2       86.91       79.76      4.27 o
   3  -8   2      109.73      116.57      6.33 o
   4  -8   2       42.92       49.17      5.18 o
   5  -8   2        1.31        0.52      2.33 o
  -5  -7   2        9.20       13.84      3.50 o
  -4  -7   2        0.02        4.12      3.20 o
  -3  -7   2       53.15       49.58      4.45 o
  -2  -7   2        2.36        1.89      1.49 o
  -1  -7   2        8.94       10.62      2.68 o
   0  -7   2      133.20      130.07      4.38 o
   1  -7   2       65.99       64.04      2.41 o
   2  -7   2        1.50        3.27      2.72 o
   3  -7   2      122.46      130.21      6.66 o
   4  -7   2       11.06       10.76      3.46 o
   5  -7   2       53.39       49.03      3.62 o
   6  -7   2       35.83       37.22      4.02 o
  -6  -6   2       13.73        8.80      4.54 o
  -5  -6   2        6.97       11.30      3.04 o
  -4  -6   2        0.19        2.74      2.25 o
  -3  -6   2      728.53      724.10     15.64 o
  -2  -6   2      102.10      123.60      9.34 o
  -1  -6   2       14.72       14.94      1.49 o
   0  -6   2      209.24      215.92      5.17 o
   1  -6   2        0.04       -0.09      3.34 o
   2  -6   2       67.55       68.60      3.22 o
   3  -6   2        0.46       -1.21      1.21 o
   4  -6   2       24.59       23.58      2.07 o
   5  -6   2       13.88       14.54      2.67 o
   6  -6   2       16.04       20.49      3.53 o
  -6  -5   2       13.50       11.91      4.30 o
  -5  -5   2        1.48       -1.91      2.18 o
  -4  -5   2       47.27       51.01      4.88 o
  -3  -5   2      112.23      108.25      4.92 o
  -2  -5   2       72.72       61.59      5.86 o
  -1  -5   2      450.03      458.13      7.52 o
   0  -5   2      300.43      290.54      4.67 o
   1  -5   2      378.56      359.67      7.14 o
   2  -5   2       35.51       29.69      1.82 o
   3  -5   2      406.58      379.26      5.75 o
   4  -5   2       28.03       25.77      2.21 o
   5  -5   2        8.95       11.55      3.01 o
   6  -5   2        0.04       -0.07      2.93 o
   7  -5   2        1.75        9.01      9.64 o
  -7  -4   2        0.84        4.94      4.66 o
  -6  -4   2       13.51       15.18      4.58 o
  -5  -4   2        0.27        1.98      2.18 o
  -4  -4   2      141.84      139.03      8.77 o
  -3  -4   2       81.57       97.75      6.39 o
  -2  -4   2     1144.38     1208.11     17.40 o
  -1  -4   2      744.72      811.53     10.34 o
   0  -4   2       27.72       27.56      1.35 o
   1  -4   2        2.56        2.58      0.86 o
   2  -4   2      496.49      486.69      5.57 o
   3  -4   2      428.93      424.03      6.60 o
   4  -4   2      100.68      106.70      8.12 o
   5  -4   2       32.74       30.00      3.44 o
   6  -4   2      142.22      130.54      8.18 o
   7  -4   2       30.19       70.19     13.59 o
  -7  -3   2       11.45       15.93      5.24 o
  -6  -3   2       78.91       83.43      8.45 o
  -5  -3   2       12.43       15.90      3.99 o
  -4  -3   2      454.32      478.06      8.79 o
  -3  -3   2       97.87       95.18      3.56 o
  -2  -3   2      194.76      201.01      4.28 o
  -1  -3   2      633.70      629.63      8.20 o
   0  -3   2      197.12      217.44      4.92 o
   1  -3   2        2.36        2.27      0.81 o
   2  -3   2      155.91      148.07      2.81 o
   3  -3   2        0.70        0.85      1.26 o
   4  -3   2        2.02        0.03      1.73 o
   5  -3   2      155.13      164.89      8.03 o
   6  -3   2        1.05        2.18      3.95 o
   7  -3   2        0.67       -0.36      3.86 o
  -7  -2   2        0.41       -3.01      3.86 o
  -6  -2   2        0.35       -0.68      2.90 o
  -5  -2   2       71.59       73.33      7.16 o
  -4  -2   2      136.77      132.94      5.05 o
  -3  -2   2      826.92      779.77     11.06 o
  -2  -2   2      526.80      545.28      6.57 o
  -1  -2   2      196.34      194.29      2.79 o
   0  -2   2     2496.80     2658.49     26.20 o
   1  -2   2      306.44      370.65      3.76 o
   2  -2   2     1263.66     1337.17     13.70 o
   3  -2   2       23.69       28.98      2.02 o
   4  -2   2       57.51       61.53      3.01 o
   5  -2   2       18.06       16.77      2.95 o
   6  -2   2        1.12       -2.23      2.55 o
   7  -2   2       20.35       16.40      8.20 o
  -7  -1   2        0.03       -3.63      3.63 o
  -6  -1   2        1.95       -0.68      3.13 o
  -5  -1   2       10.96       11.04      3.18 o
  -4  -1   2      384.65      422.40      9.45 o
  -3  -1   2      122.00      140.97      4.09 o
  -2  -1   2      280.67      281.89      4.12 o
  -1  -1   2       18.67       15.08      0.80 o
   0  -1   2        4.01        3.73      0.40 o
   1  -1   2       63.87       54.99      1.69 o
   2  -1   2     1223.20     1174.15     13.38 o
   3  -1   2     1024.28     1043.82     13.92 o
   4  -1   2      236.97      232.80      5.38 o
   5  -1   2      130.70      144.97     11.50 o
   6  -1   2       12.50       10.71      4.35 o
   7  -1   2       54.34       57.00      8.19 o
  -8   0   2       31.08       37.08      8.35 o
  -7   0   2        0.81        4.16      3.34 o
  -6   0   2       48.56       43.39      6.31 o
  -5   0   2      212.89      223.75     11.00 o
  -4   0   2       54.11       57.22      3.53 o
  -3   0   2       78.98       85.90      3.62 o
  -2   0   2        5.88        8.59      1.15 o
  -1   0   2       95.82      101.57      2.07 o
   0   0   2        3.31        3.97      0.58 o
   1   0   2      104.99       94.08      1.89 o
   2   0   2      102.86      109.01      2.80 o
   3   0   2       17.45       19.71      1.94 o
   4   0   2        0.26        1.55      1.68 o
   5   0   2      248.15      243.99      8.98 o
   6   0   2       11.69       14.86      4.74 o
   7   0   2        7.61        5.88      8.27 o
  -8   1   2        2.84       -3.39      3.39 o
  -7   1   2       21.35       14.78      4.01 o
  -6   1   2       28.79       25.88      5.95 o
  -5   1   2       16.54       16.12      3.63 o
  -4   1   2      529.69      505.44     12.78 o
  -3   1   2     1028.76      999.70     12.96 o
  -2   1   2     2576.21     2424.53     21.08 o
  -1   1   2      114.34      124.36      1.98 o
   0   1   2        5.83        2.21      0.66 o
   1   1   2     3085.22     3201.06     32.69 o
   2   1   2       58.90       49.71      2.23 o
   3   1   2       94.31       96.55      3.57 o
   4   1   2       77.67       74.34      5.21 o
   5   1   2      118.40      115.25     16.18 o
   6   1   2       95.39      108.72      9.76 o
   7   1   2       19.06       19.32      7.66 o
  -7   2   2       11.26        5.87      3.29 o
  -6   2   2       55.04       49.79      5.34 o
  -5   2   2        2.68        0.04      1.82 o
  -4   2   2        0.21        0.74      1.09 o
  -3   2   2       13.28       19.65      1.82 o
  -2   2   2       39.41       40.45      1.69 o
  -1   2   2      107.18      116.86      1.93 o
   0   2   2      187.49      191.77      2.95 o
   1   2   2      830.81      789.81      9.04 o
   2   2   2      286.57      310.34      5.51 o
   3   2   2      155.49      164.49      4.75 o
   4   2   2      403.48      430.64     11.50 o
   5   2   2       92.10       86.91     13.34 o
   6   2   2        0.78        2.70      4.85 o
   7   2   2       32.79       24.40      6.83 o
  -7   3   2        0.82       -0.39      2.84 o
  -6   3   2      106.67      107.50      6.07 o
  -5   3   2       51.33       50.89      3.69 o
  -4   3   2       48.27       49.12      2.64 o
  -3   3   2       50.34       44.85      2.37 o
  -2   3   2       69.95       66.18      2.33 o
  -1   3   2      110.22      115.44      2.42 o
   0   3   2       29.43       29.67      1.63 o
   1   3   2        9.46       12.24      1.43 o
   2   3   2      187.42      186.88      4.65 o
   3   3   2        0.99        2.12      1.38 o
   4   3   2      221.62      242.64     10.83 o
   5   3   2        5.55        2.13      3.14 o
   6   3   2       30.81       26.30      5.45 o
   7   3   2      149.98      124.45     11.77 o
  -7   4   2       22.82       21.57      4.56 o
  -6   4   2       24.23       24.22      3.76 o
  -5   4   2      270.11      257.61      6.20 o
  -4   4   2        6.60       10.03      1.59 o
  -3   4   2      875.49      879.78     10.43 o
  -2   4   2      441.38      416.30      6.26 o
  -1   4   2       66.13       61.74      2.70 o
   0   4   2        6.15        7.70      1.27 o
   1   4   2       63.73       71.74      3.13 o
   2   4   2       48.35       42.11      3.13 o
   3   4   2        0.04        1.97      1.64 o
   4   4   2       62.79       54.20      8.34 o
   5   4   2        2.05       -0.25      4.21 o
   6   4   2        6.43        7.10      5.00 o
  -7   5   2        5.67       13.69      5.34 o
  -6   5   2       18.51       18.15      3.52 o
  -5   5   2       15.93       14.69      2.19 o
  -4   5   2       30.08       28.13      2.37 o
  -3   5   2       97.78       98.91      3.34 o
  -2   5   2       52.74       48.32      3.12 o
  -1   5   2        0.92        0.58      1.08 o
   0   5   2      272.35      242.88      5.26 o
   1   5   2      298.66      304.30      6.34 o
   2   5   2      107.98      103.17      4.42 o
   3   5   2       60.46       57.00      4.46 o
   4   5   2      107.47       89.08      8.08 o
   5   5   2        1.12       -0.23      5.14 o
   6   5   2        0.55       -0.11      3.94 o
  -6   6   2        3.71        0.44      2.74 o
  -5   6   2        1.49        4.34      1.99 o
  -4   6   2        0.02        0.89      1.58 o
  -3   6   2        4.18        4.97      1.30 o
  -2   6   2       28.59       26.08      2.15 o
  -1   6   2       59.57       61.67      3.82 o
   0   6   2       47.26       42.70      3.07 o
   1   6   2       63.19       61.46      3.41 o
   2   6   2       29.97       33.60      4.76 o
   3   6   2       66.58       65.54      5.33 o
   4   6   2       40.75       41.14      5.66 o
   5   6   2        4.63        3.03      3.16 o
  -6   7   2       88.58      100.63      6.78 o
  -5   7   2       26.90       30.53      3.41 o
  -4   7   2      135.63      131.04      5.26 o
  -3   7   2       11.65       13.09      2.30 o
  -2   7   2      127.43      133.11      5.33 o
  -1   7   2        1.47        2.87      1.50 o
   0   7   2       23.37       19.49      2.58 o
   1   7   2       19.24       17.50      5.79 o
   2   7   2       45.57       44.55      4.39 o
   3   7   2        2.08        5.86      2.55 o
   4   7   2        1.71        7.11      3.43 o
   5   7   2        6.47        3.56      6.72 o
  -5   8   2        0.38        1.66      2.45 o
  -4   8   2       11.33       12.42      2.55 o
  -3   8   2       74.01       80.34      4.78 o
  -2   8   2        6.03        3.83      2.03 o
  -1   8   2       71.50       74.43      4.66 o
   0   8   2       26.15       26.59      3.04 o
   1   8   2        9.12       12.33      2.54 o
   2   8   2      117.27      126.47      7.59 o
   3   8   2        3.02        8.75      4.07 o
   4   8   2        7.26        1.06      3.33 o
  -4   9   2        1.28        7.29      4.69 o
  -3   9   2        7.67       10.75      3.56 o
  -2   9   2       15.26       12.10      2.37 o
  -1   9   2      178.47      181.30      6.44 o
   0   9   2       19.18       19.43      2.92 o
   1   9   2        1.97        2.71      2.79 o
   2   9   2       44.10       46.52      5.49 o
  -2  10   2        1.24        1.66      7.44 o
  -1  10   2        0.20       -3.15      3.46 o
   0  10   2        6.97        1.12      4.42 o
  -2 -10   3        5.83        4.76      3.60 o
  -1 -10   3       21.31       23.45      4.52 o
   0 -10   3        0.00       -1.52      2.04 o
   1 -10   3        3.53        3.78      2.32 o
   2 -10   3       31.80       27.60      3.46 o
   3 -10   3        1.41       -2.08      3.74 o
  -3  -9   3       23.88       28.60      3.39 o
  -2  -9   3        0.82        5.47      4.60 o
  -1  -9   3       60.71       60.51      6.04 o
   0  -9   3       10.97       14.63      3.88 o
   1  -9   3       13.98       11.02      2.08 o
   2  -9   3       18.54       19.05      2.74 o
   3  -9   3        4.92        4.95      2.49 o
   4  -9   3        3.44        3.50      4.30 o
  -5  -8   3        1.69       -2.06      4.02 o
  -4  -8   3      172.91      158.23     10.04 o
  -3  -8   3       49.81       46.37      5.59 o
  -2  -8   3       22.53       21.47      5.25 o
  -1  -8   3      100.79      102.58      9.13 o
   0  -8   3       68.31       72.88      9.49 o
   1  -8   3       85.78       83.13      3.37 o
   2  -8   3       55.89       58.83      5.11 o
   3  -8   3        3.29        4.98      2.59 o
   4  -8   3       72.13       69.79      5.76 o
   5  -8   3        0.20        1.41      3.05 o
  -5  -7   3        0.58        8.95      3.19 o
  -4  -7   3       31.79       35.16      7.62 o
  -3  -7   3       13.05        8.33      2.68 o
  -2  -7   3       76.67       82.00      3.38 o
  -1  -7   3       14.06       13.49      2.90 o
   0  -7   3       10.97       13.55      2.18 o
   1  -7   3       26.38       11.65      5.18 o
   2  -7   3       53.16       51.27      3.68 o
   3  -7   3      131.40      124.78      6.33 o
   4  -7   3        3.13        1.91      1.94 o
   5  -7   3       20.15       21.02      3.59 o
   6  -7   3       26.98       29.31      3.66 o
  -6  -6   3        4.60        9.55      6.04 o
  -5  -6   3       44.64       46.51      5.47 o
  -4  -6   3      105.64      105.74     16.84 o
  -3  -6   3      128.17      126.73      6.11 o
  -2  -6   3      362.80      350.12      7.22 o
  -1  -6   3        6.43        9.41      2.43 o
   0  -6   3       20.92       22.89      4.21 o
   1  -6   3      196.88      172.17     11.87 o
   2  -6   3       88.40       87.72      3.37 o
   3  -6   3       24.40       25.75      2.40 o
   4  -6   3       29.69       30.71      2.34 o
   5  -6   3       22.33       21.83      2.89 o
   6  -6   3       72.07       87.48      5.72 o
  -6  -5   3        5.79        8.99      5.57 o
  -5  -5   3      102.67       95.91      6.29 o
  -4  -5   3       49.36       48.12      3.84 o
  -3  -5   3        0.08        1.82      1.61 o
  -2  -5   3      228.76      230.28      7.02 o
  -1  -5   3      120.06      125.19      3.18 o
   0  -5   3      158.91      150.13      4.06 o
   1  -5   3      771.93      784.22     14.79 o
   2  -5   3       11.62       13.23      2.20 o
   3  -5   3      175.09      166.44      3.57 o
   4  -5   3       82.37       86.23      3.73 o
   5  -5   3       17.57       18.26      3.41 o
   6  -5   3       14.13       11.40      4.19 o
   7  -5   3       24.85       45.38     11.36 o
  -7  -4   3        0.01        4.36      4.56 o
  -6  -4   3        1.24        4.26      3.75 o
  -5  -4   3       49.33       54.43      6.33 o
  -4  -4   3        8.22       10.65      2.17 o
  -3  -4   3       76.66       79.30      4.04 o
  -2  -4   3        3.04        0.09      1.28 o
  -1  -4   3      284.97      285.52      4.52 o
   0  -4   3      115.33      111.06      3.06 o
   1  -4   3      164.14      156.28      2.91 o
   2  -4   3       51.44       45.25      1.42 o
   3  -4   3      175.30      167.76      4.12 o
   4  -4   3       13.32       13.11      2.31 o
   5  -4   3       31.13       34.09      4.19 o
   6  -4   3      253.83      263.14     10.18 o
   7  -4   3       16.65       18.65      5.43 o
  -7  -3   3        4.04        4.87      4.41 o
  -6  -3   3       37.68       40.36      6.37 o
  -5  -3   3      235.11      217.59     16.32 o
  -4  -3   3        3.15        6.39      2.24 o
  -3  -3   3        3.54        3.01      1.34 o
  -2  -3   3      140.36      128.09      3.41 o
  -1  -3   3      498.90      511.09      6.34 o
   0  -3   3      370.65      401.00      5.99 o
   1  -3   3      450.53      441.82      6.18 o
   2  -3   3      768.68      802.56      9.68 o
   3  -3   3      277.41      260.22      6.17 o
   4  -3   3        0.04       -0.76      2.32 o
   5  -3   3       70.17       75.80      5.81 o
   6  -3   3       72.35       71.02     12.44 o
   7  -3   3       49.86       46.46     12.01 o
  -7  -2   3       33.02       37.00      6.65 o
  -6  -2   3       27.33       29.20      6.90 o
  -5  -2   3       95.90       90.56      7.86 o
  -4  -2   3        4.22        4.62      2.03 o
  -3  -2   3      270.55      259.92      6.38 o
  -2  -2   3      844.46      911.81     10.87 o
  -1  -2   3      253.84      234.73      3.12 o
   0  -2   3     1256.60     1318.09     11.83 o
   1  -2   3       28.55       31.18      1.33 o
   2  -2   3     1472.31     1532.04     16.89 o
   3  -2   3       13.26       13.68      1.91 o
   4  -2   3      165.32      171.40      5.88 o
   5  -2   3       42.05       37.53      4.47 o
   6  -2   3        9.82        7.91      3.34 o
   7  -2   3      109.45       99.82     15.82 o
  -7  -1   3        0.50       -0.73      2.86 o
  -6  -1   3        9.94       11.61      4.18 o
  -5  -1   3       41.19       44.54      4.74 o
  -4  -1   3      355.58      349.82      8.60 o
  -3  -1   3      170.25      171.88      3.34 o
  -2  -1   3        5.89        6.76      1.02 o
  -1  -1   3      280.44      206.38      2.48 o
   0  -1   3     2371.31     2452.70     20.37 o
   1  -1   3      192.23      184.93      2.75 o
   2  -1   3      375.29      371.61      5.25 o
   3  -1   3       15.17       13.99      1.96 o
   4  -1   3      156.98      158.98      5.89 o
   5  -1   3     1060.98     1059.26     27.35 o
   6  -1   3       12.59       11.25      4.26 o
   7  -1   3        1.44       -0.93      4.07 o
  -8   0   3        0.19       -0.05      3.67 o
  -7   0   3       91.40       91.05      7.73 o
  -6   0   3        3.86        1.34      2.70 o
  -5   0   3       52.02       58.73      4.53 o
  -4   0   3       29.90       23.00      2.54 o
  -3   0   3      264.87      264.81      4.88 o
  -2   0   3        3.04       10.99      1.50 o
  -1   0   3     1030.10      977.26      8.33 o
   0   0   3      301.77      253.28      3.24 o
   1   0   3     1145.31     1142.53     11.20 o
   2   0   3      371.02      398.53      5.71 o
   3   0   3      583.12      584.05      8.85 o
   4   0   3       99.43      104.61      4.66 o
   5   0   3        0.11        3.80      2.66 o
   6   0   3      103.47       82.63     10.10 o
   7   0   3       14.15       18.08      9.10 o
  -8   1   3        0.21        2.37      6.90 o
  -7   1   3       44.21       42.22      5.75 o
  -6   1   3      101.28       99.51     11.96 o
  -5   1   3       71.58       70.73      5.59 o
  -4   1   3       75.52       73.26      3.62 o
  -3   1   3       72.85       75.74      2.79 o
  -2   1   3      446.41      383.36      4.74 o
  -1   1   3     2051.50     2006.98     19.16 o
   0   1   3       19.36       15.46      1.15 o
   1   1   3      450.25      465.90      8.37 o
   2   1   3        0.25        0.81      0.72 o
   3   1   3      110.00      121.26      4.17 o
   4   1   3       17.02       11.25      3.99 o
   5   1   3       70.45       77.78      7.57 o
   6   1   3      388.47      379.01     16.17 o
   7   1   3        1.75       -2.32      4.15 o
  -7   2   3       18.52       24.94      5.01 o
  -6   2   3       34.24       40.68      6.60 o
  -5   2   3       15.81       16.78      2.47 o
  -4   2   3      280.15      282.14      5.87 o
  -3   2   3      495.50      473.38      7.24 o
  -2   2   3       21.96       19.51      1.30 o
  -1   2   3       10.17        8.11      0.82 o
   0   2   3      236.01      285.40      4.13 o
   1   2   3      868.25      816.78      9.68 o
   2   2   3      286.31      324.07      5.46 o
   3   2   3      241.67      262.02      6.36 o
   4   2   3      183.15      195.08     11.72 o
   5   2   3        7.43       10.29      3.86 o
   6   2   3       18.06       25.10     10.61 o
   7   2   3        1.35       -3.92      3.92 o
  -7   3   3       23.13       23.72      4.88 o
  -6   3   3        7.06        5.86      2.70 o
  -5   3   3        0.61        0.26      1.40 o
  -4   3   3       86.25       80.51      3.66 o
  -3   3   3        3.10        3.71      1.28 o
  -2   3   3       86.46       82.77      2.93 o
  -1   3   3      188.31      170.93      3.82 o
   0   3   3     1602.53     1642.09     18.57 o
   1   3   3       40.04       41.91      2.20 o
   2   3   3      317.75      292.96      5.79 o
   3   3   3      131.97      146.88      4.47 o
   4   3   3       24.91       30.18      3.74 o
   5   3   3       17.29        7.10      4.82 o
   6   3   3       38.70       36.75      6.87 o
  -7   4   3       24.45       20.28      5.26 o
  -6   4   3        7.41        8.45      3.44 o
  -5   4   3      150.85      149.07      5.21 o
  -4   4   3       42.30       43.77      2.58 o
  -3   4   3       74.42       68.90      4.49 o
  -2   4   3       59.48       55.51      2.65 o
  -1   4   3        3.74        7.44      1.45 o
   0   4   3     1223.83     1271.10     17.93 o
   1   4   3      122.38      132.99      4.11 o
   2   4   3       79.96       75.96      3.87 o
   3   4   3      200.73      209.55      6.14 o
   4   4   3       42.16       41.12      4.45 o
   5   4   3       55.42       52.28      9.78 o
   6   4   3       36.52       32.62      6.51 o
  -7   5   3       43.89       54.90      7.84 o
  -6   5   3       24.89       16.13      4.18 o
  -5   5   3       63.25       53.69      3.95 o
  -4   5   3       21.91       21.15      2.21 o
  -3   5   3      176.85      168.67      4.52 o
  -2   5   3        2.87        2.02      1.32 o
  -1   5   3       23.74       26.61      2.47 o
   0   5   3      314.25      318.58      8.51 o
   1   5   3        9.96        9.67      1.79 o
   2   5   3       15.19       15.97      2.30 o
   3   5   3       44.95       48.51      5.53 o
   4   5   3        0.45        1.15      2.71 o
   5   5   3        3.59        0.58      4.31 o
   6   5   3        1.05        1.55      4.02 o
  -6   6   3        2.38        2.24      3.70 o
  -5   6   3        7.98       11.27      2.52 o
  -4   6   3       85.37       77.88      4.21 o
  -3   6   3       46.67       50.80      3.26 o
  -2   6   3       26.32       27.34      3.25 o
  -1   6   3      169.78      170.14      4.96 o
   0   6   3       19.12       21.03      2.31 o
   1   6   3      480.03      481.08     11.11 o
   2   6   3        0.37        1.88      1.84 o
   3   6   3       36.36       37.00      4.39 o
   4   6   3        0.07        0.79      4.24 o
   5   6   3       12.64       18.23      6.26 o
  -6   7   3       21.70       20.30     11.79 o
  -5   7   3        0.33        2.17      2.23 o
  -4   7   3       40.02       45.69      4.40 o
  -3   7   3      138.33      128.13      5.97 o
  -2   7   3      216.23      216.38      7.06 o
  -1   7   3      188.51      180.09      6.92 o
   0   7   3        0.45       -1.49      2.50 o
   1   7   3       55.70       67.28      5.20 o
   2   7   3        2.97        4.86      3.21 o
   3   7   3       25.70       29.20      6.72 o
   4   7   3       11.30       14.42      4.39 o
  -5   8   3       15.37       15.97      4.54 o
  -4   8   3       34.76       30.33      4.25 o
  -3   8   3        6.31        3.26      2.45 o
  -2   8   3       11.89       11.18      2.93 o
  -1   8   3      152.23      161.66      6.48 o
   0   8   3        0.58       -1.08      2.44 o
   1   8   3        0.61        2.37      2.38 o
   2   8   3        0.46        0.79      2.46 o
   3   8   3        6.57        7.35      3.55 o
  -3   9   3       37.64       42.29      4.60 o
  -2   9   3      111.40      101.56      6.54 o
  -1   9   3       22.33       17.47      3.60 o
   0   9   3      129.22      119.89      7.47 o
   1   9   3        4.07        1.13      2.80 o
   2   9   3        6.24        8.30      3.48 o
  -2 -10   4       23.03       25.47      8.88 o
  -1 -10   4       12.20       24.93      4.72 o
   0 -10   4       34.28       40.11      4.72 o
   1 -10   4        6.63        5.78      2.09 o
   2 -10   4       19.27       14.04      4.49 o
  -3  -9   4        0.08        2.79      4.71 o
  -2  -9   4        0.09       -2.09      3.81 o
  -1  -9   4        7.28       11.77      3.47 o
   0  -9   4        5.36        6.55      2.45 o
   1  -9   4        3.50        5.83      5.83 o
   2  -9   4       71.77       59.31      3.42 o
   3  -9   4        7.38        8.89      3.94 o
   4  -9   4        3.80        6.83      3.46 o
  -5  -8   4       21.27       13.88      8.27 o
  -4  -8   4       11.09        9.60      3.70 o
  -3  -8   4       67.70       67.00      4.74 o
  -2  -8   4        5.11       13.74      3.86 o
  -1  -8   4       10.04       13.28      3.19 o
   0  -8   4        3.45        2.63      3.34 o
   1  -8   4        0.52       -3.88      3.88 o
   2  -8   4       10.98       13.45      6.18 o
   3  -8   4        0.26        1.75      2.61 o
   4  -8   4       17.82       15.62      4.08 o
   5  -8   4       37.12       43.25      6.24 o
  -5  -7   4        4.43        2.89      2.98 o
  -4  -7   4        3.62        3.27      2.58 o
  -3  -7   4       50.09       49.25      4.33 o
  -2  -7   4       81.00       86.62      5.41 o
  -1  -7   4       87.21       76.48      5.19 o
   0  -7   4      178.68      205.46     14.53 o
   1  -7   4       61.84       74.50     10.28 o
   2  -7   4       28.04       29.34      4.59 o
   3  -7   4        1.86        1.43      2.71 o
   4  -7   4       22.60       19.41      4.49 o
   5  -7   4       61.32       55.84      5.02 o
  -6  -6   4        0.00       -2.71      3.74 o
  -5  -6   4        7.42        6.42      3.05 o
  -4  -6   4       20.29       22.54      3.10 o
  -3  -6   4        0.48        0.92      2.06 o
  -2  -6   4        2.96        2.14      1.24 o
  -1  -6   4       58.01       54.28      3.44 o
   0  -6   4        0.02        0.46      3.45 o
   1  -6   4      115.43      118.04     12.91 o
   2  -6   4      294.33      289.17      6.67 o
   3  -6   4        2.12        3.97      1.62 o
   4  -6   4      130.43      129.84      7.39 o
   5  -6   4      304.09      312.65      9.43 o
   6  -6   4        0.38        1.31      3.00 o
  -6  -5   4       65.84       46.34      6.79 o
  -5  -5   4        0.04        0.88      2.90 o
  -4  -5   4        7.85        7.75      2.28 o
  -3  -5   4        0.05       -0.64      1.50 o
  -2  -5   4      188.11      202.75      5.14 o
  -1  -5   4        9.75        9.44      1.22 o
   0  -5   4       10.84       13.16      1.12 o
   1  -5   4        1.77        3.30      3.12 o
   2  -5   4      122.79      116.20      2.93 o
   3  -5   4      425.51      430.69      6.74 o
   4  -5   4       98.03      106.18      5.35 o
   5  -5   4       42.16       43.09      4.55 o
   6  -5   4       20.18       24.15      4.20 o
  -7  -4   4        4.51        8.21      4.70 o
  -6  -4   4       18.31       10.69      5.47 o
  -5  -4   4       42.12       43.43      7.77 o
  -4  -4   4       36.52       33.82      3.31 o
  -3  -4   4      508.32      518.06      8.92 o
  -2  -4   4       67.38       66.41      3.83 o
  -1  -4   4      534.20      498.50      5.53 o
   0  -4   4       26.24       26.37      1.48 o
   1  -4   4      620.91      630.37      8.41 o
   2  -4   4        9.07        7.11      0.89 o
   3  -4   4      129.54      130.87      4.24 o
   4  -4   4      266.46      258.64      8.26 o
   5  -4   4        1.03       -1.73      3.52 o
   6  -4   4       16.61       21.12      9.89 o
   7  -4   4        0.49        0.87      4.39 o
  -7  -3   4        1.86        0.83      4.23 o
  -6  -3   4        1.41        0.35      3.22 o
  -5  -3   4        0.07       -0.68      2.42 o
  -4  -3   4        4.86        6.85      2.64 o
  -3  -3   4      116.56      111.90      8.00 o
  -2  -3   4       37.81       41.11      3.79 o
  -1  -3   4      237.88      230.69      3.34 o
   0  -3   4      643.68      612.06      7.48 o
   1  -3   4      678.04      645.46      6.89 o
   2  -3   4      178.41      179.56      3.57 o
   3  -3   4       28.70       29.73      2.56 o
   4  -3   4     2133.12     2178.93     31.07 o
   5  -3   4        0.06       -0.96      2.72 o
   6  -3   4       12.44        7.55      4.25 o
   7  -3   4       21.83       26.90      9.92 o
  -7  -2   4        8.41       11.85      4.01 o
  -6  -2   4       24.81       22.20      5.15 o
  -5  -2   4       63.99       72.29      8.63 o
  -4  -2   4       43.05       51.28      3.34 o
  -3  -2   4       76.77       67.84      3.73 o
  -2  -2   4        5.16        8.81      1.70 o
  -1  -2   4       33.00       23.36      1.26 o
   0  -2   4      153.13      153.14      5.78 o
   1  -2   4      606.93      721.21      8.54 o
   2  -2   4       88.63      104.53      2.58 o
   3  -2   4       34.20       33.81      3.64 o
   4  -2   4        4.26        6.71      2.11 o
   5  -2   4      126.66      134.33     11.34 o
   6  -2   4       44.97       44.63      6.76 o
   7  -2   4       29.35       25.60      9.71 o
  -7  -1   4       27.32       21.15      4.76 o
  -6  -1   4       93.36       92.19      7.41 o
  -5  -1   4       19.04       21.45      3.59 o
  -4  -1   4      318.51      329.26      6.22 o
  -3  -1   4      154.69      151.68      4.33 o
  -2  -1   4     2087.61     2064.84     19.38 o
  -1  -1   4       96.71       72.74      1.69 o
   0  -1   4      775.41      854.44      8.72 o
   1  -1   4       30.84       36.40      1.58 o
   2  -1   4      168.71      179.96      3.88 o
   3  -1   4       36.21       36.85      2.59 o
   4  -1   4       82.02       88.43      5.61 o
   5  -1   4      227.78      242.05     13.45 o
   6  -1   4        0.12       -3.67      3.67 o
   7  -1   4        1.38        0.14      6.40 o
  -7   0   4        8.08       12.03      4.13 o
  -6   0   4        4.08        3.76      2.86 o
  -5   0   4       28.83       21.53      3.70 o
  -4   0   4       26.35       27.49      2.15 o
  -3   0   4       23.81       30.00      1.88 o
  -2   0   4      406.61      463.73      5.19 o
  -1   0   4     2632.09     2733.48     21.18 o
   0   0   4     1962.89     1799.50     16.04 o
   1   0   4     2451.59     2615.94     23.98 o
   2   0   4      616.94      748.58     10.09 o
   3   0   4     1168.45     1226.79     15.59 o
   4   0   4      201.50      208.22      6.86 o
   5   0   4       87.20       93.42      6.78 o
   6   0   4        7.58        9.24      5.03 o
   7   0   4        0.09       -3.34      4.17 o
  -7   1   4        3.36        6.71      3.65 o
  -6   1   4       15.99       16.66      3.75 o
  -5   1   4        7.54        5.13      2.25 o
  -4   1   4       51.71       51.52      3.23 o
  -3   1   4        0.06        1.25      1.07 o
  -2   1   4       40.71       41.83      1.71 o
  -1   1   4      401.51      408.73      5.66 o
   0   1   4        1.14       -0.32      0.63 o
   1   1   4       65.38       66.90      2.48 o
   2   1   4      160.91      165.70      3.77 o
   3   1   4        3.08        0.76      1.37 o
   4   1   4       86.64       84.58      4.52 o
   5   1   4       47.75       37.23      5.80 o
   6   1   4       27.02       35.67      6.41 o
   7   1   4       20.86       11.52     10.93 o
  -7   2   4       34.33       42.05      8.14 o
  -6   2   4      120.09      128.15      7.43 o
  -5   2   4      176.41      176.01      7.90 o
  -4   2   4       48.89       42.97      2.81 o
  -3   2   4      497.36      466.51      7.47 o
  -2   2   4       47.54       62.79      2.33 o
  -1   2   4     3630.23     3886.05     37.55 o
   0   2   4      558.37      589.43      7.23 o
   1   2   4       67.07       66.10      2.60 o
   2   2   4      181.03      193.38      4.59 o
   3   2   4      155.92      171.16      9.79 o
   4   2   4        3.11        1.57      2.65 o
   5   2   4       71.33       78.57      8.08 o
   6   2   4       14.23       12.42      4.82 o
   7   2   4        1.24        7.34      7.48 o
  -7   3   4        2.23        3.36      3.34 o
  -6   3   4        0.41        2.13      2.33 o
  -5   3   4        4.99        7.37      1.79 o
  -4   3   4      426.45      413.86      7.81 o
  -3   3   4       55.88       56.03      2.96 o
  -2   3   4      310.32      311.39      6.09 o
  -1   3   4      824.17      874.66     11.50 o
   0   3   4      302.79      283.52      5.64 o
   1   3   4       59.64       57.94      2.83 o
   2   3   4      624.68      628.53      9.81 o
   3   3   4       31.17       31.24      2.84 o
   4   3   4       65.60       70.03      7.22 o
   5   3   4        2.59        5.39      5.18 o
   6   3   4        4.93        4.75      4.06 o
  -7   4   4       27.79       29.49      5.56 o
  -6   4   4        6.69        7.95      3.34 o
  -5   4   4        0.51        1.58      1.54 o
  -4   4   4       36.35       34.80      2.76 o
  -3   4   4      116.43      114.87      4.16 o
  -2   4   4       29.12       27.27      2.32 o
  -1   4   4       22.07       18.93      2.10 o
   0   4   4      299.28      308.97      7.27 o
   1   4   4        7.56        6.83      1.68 o
   2   4   4       13.85       14.96      2.20 o
   3   4   4       27.93       27.78      3.81 o
   4   4   4       29.69       38.65      5.77 o
   5   4   4       76.40       71.92     11.65 o
   6   4   4        4.90       11.61      5.32 o
  -7   5   4       36.81       57.10     12.51 o
  -6   5   4       21.82       28.49      4.77 o
  -5   5   4       85.29       98.18      5.24 o
  -4   5   4      446.13      418.54      8.77 o
  -3   5   4      442.36      441.43      8.63 o
  -2   5   4      814.97      808.86     13.00 o
  -1   5   4       11.16        9.93      1.93 o
   0   5   4        9.67       14.71      2.10 o
   1   5   4        5.16        4.70      1.72 o
   2   5   4       38.01       39.54      3.26 o
   3   5   4        0.43        4.71      2.52 o
   4   5   4        7.22        7.68      3.69 o
   5   5   4       10.69        9.64      5.61 o
  -6   6   4        3.69        1.94      4.09 o
  -5   6   4       54.81       55.43      4.27 o
  -4   6   4        9.99        8.69      2.37 o
  -3   6   4        1.40        3.03      2.02 o
  -2   6   4      514.71      506.49     13.58 o
  -1   6   4      167.88      161.66      9.66 o
   0   6   4        0.77        0.26      1.63 o
   1   6   4      111.52      112.59      6.16 o
   2   6   4       40.77       34.41      4.13 o
   3   6   4       41.97       40.55      5.82 o
   4   6   4        0.36       -2.45      3.88 o
   5   6   4        0.73       -1.22      4.60 o
  -5   7   4        4.86        4.38      2.49 o
  -4   7   4        2.80        3.65      2.40 o
  -3   7   4       48.72       50.62      5.46 o
  -2   7   4       66.10       70.77      6.32 o
  -1   7   4      137.67      127.20      8.17 o
   0   7   4        3.66        5.70      2.62 o
   1   7   4       17.39       11.65      4.06 o
   2   7   4       25.03       21.71      5.61 o
   3   7   4        0.10       -2.30      3.67 o
   4   7   4       17.48       18.77      7.12 o
  -4   8   4       22.84       20.28      6.98 o
  -3   8   4       33.42       29.57      4.38 o
  -2   8   4       27.08       23.55      5.57 o
  -1   8   4       35.17       34.07      5.11 o
   0   8   4        7.37        4.97      3.36 o
   1   8   4        0.29       -2.97      2.97 o
   2   8   4        6.01        4.20      3.99 o
   3   8   4        6.30        8.62      4.28 o
  -3   9   4       20.52       24.03      4.26 o
  -2   9   4       64.26       69.52      6.12 o
  -1   9   4       14.47       14.93      3.76 o
   0   9   4       13.05       14.37      3.88 o
   1   9   4        3.25        2.71      4.33 o
  -2 -10   5        8.90       11.49      4.50 o
  -1 -10   5       14.72       24.25      4.55 o
   0 -10   5       34.00       48.00      4.74 o
   1 -10   5        1.32       -2.37      6.47 o
   2 -10   5       32.85       41.71     11.29 o
  -3  -9   5        0.63        6.65      4.57 o
  -2  -9   5        9.28       13.90      4.21 o
  -1  -9   5        3.69        4.52      3.08 o
   0  -9   5       35.52       36.57      3.75 o
   1  -9   5        0.13       -3.81      3.81 o
   2  -9   5       26.80       25.96      8.70 o
   3  -9   5       45.27       51.71      5.97 o
   4  -9   5       33.18       46.10      6.98 o
  -4  -8   5        0.20       -0.47      3.60 o
  -3  -8   5        1.27        2.88      3.26 o
  -2  -8   5        0.12       -1.25      2.90 o
  -1  -8   5        0.06        3.47      2.55 o
   0  -8   5        2.42       14.81      6.69 o
   1  -8   5      156.87      146.92     15.46 o
   2  -8   5       47.96       45.38      9.42 o
   3  -8   5       65.44       60.06      5.10 o
   4  -8   5      113.78      121.87      8.35 o
   5  -8   5        3.13        7.52      4.01 o
  -5  -7   5        1.73        1.58      4.46 o
  -4  -7   5       21.93       25.74      3.74 o
  -3  -7   5       79.05       84.09      5.35 o
  -2  -7   5       58.33       63.67      5.95 o
  -1  -7   5       73.09       67.63      5.07 o
   0  -7   5       36.74       30.35      7.34 o
   1  -7   5        0.37       -2.66      4.17 o
   2  -7   5      472.26      483.03     15.26 o
   3  -7   5       29.51       31.99      4.49 o
   4  -7   5       23.42       29.61      4.56 o
   5  -7   5        2.78        3.74      2.61 o
  -6  -6   5        0.94       -3.41      3.89 o
  -5  -6   5        1.22        1.57      3.27 o
  -4  -6   5       19.42       15.21      4.70 o
  -3  -6   5       17.55       19.07      2.64 o
  -2  -6   5        4.12        5.06      1.28 o
  -1  -6   5       89.24      101.69      2.75 o
   0  -6   5       57.61       50.08      4.78 o
   1  -6   5       58.72       63.77      5.52 o
   2  -6   5        0.05        1.66      1.43 o
   3  -6   5      308.19      306.75      7.47 o
   4  -6   5       64.43       76.92      9.49 o
   5  -6   5        3.76        5.64      2.57 o
   6  -6   5       32.89       38.33      4.76 o
  -6  -5   5       19.17       25.66      5.62 o
  -5  -5   5        0.28       -2.59      2.59 o
  -4  -5   5       35.79       30.87      3.88 o
  -3  -5   5        5.17        5.40      1.62 o
  -2  -5   5       46.19       44.17      2.24 o
  -1  -5   5       18.03       13.85      1.41 o
   0  -5   5      427.11      422.23      6.95 o
   1  -5   5        2.40        4.37      1.24 o
   2  -5   5        5.44        6.16      1.11 o
   3  -5   5     1176.04     1149.74     14.62 o
   4  -5   5        4.35        3.74      2.16 o
   5  -5   5       19.39       14.92      3.09 o
   6  -5   5       26.58       29.93      4.50 o
  -7  -4   5       16.00       15.36      5.54 o
  -6  -4   5       17.35       21.72      9.67 o
  -5  -4   5       19.84       16.95      4.30 o
  -4  -4   5       18.52       24.86      3.06 o
  -3  -4   5      375.20      365.48      9.39 o
  -2  -4   5      144.53      127.65      3.58 o
  -1  -4   5      444.85      437.25      5.74 o
   0  -4   5      157.18      182.02      4.81 o
   1  -4   5      315.64      346.13      4.35 o
   2  -4   5       28.44       28.77      1.67 o
   3  -4   5       10.68        9.49      1.85 o
   4  -4   5       14.62       16.54      2.92 o
   5  -4   5       85.04       96.81      8.34 o
   6  -4   5       19.26       18.49      5.49 o
  -7  -3   5        9.05       11.09      4.11 o
  -6  -3   5        0.02        0.25      2.69 o
  -5  -3   5       26.66       23.77      3.86 o
  -4  -3   5       40.46       38.45      3.62 o
  -3  -3   5      177.41      181.16      5.54 o
  -2  -3   5        8.58        7.84      1.25 o
  -1  -3   5       65.76       65.52      2.28 o
   0  -3   5      395.38      403.35      5.01 o
   1  -3   5        0.67        0.30      0.62 o
   2  -3   5      363.47      357.46      6.20 o
   3  -3   5      359.32      359.93      7.88 o
   4  -3   5        5.98        5.63      2.10 o
   5  -3   5       83.29       77.53      7.55 o
   6  -3   5        1.89        1.46      7.55 o
   7  -3   5        7.78        9.06      8.85 o
  -7  -2   5       22.19       19.46      5.55 o
  -6  -2   5        1.93       -0.23      2.58 o
  -5  -2   5        4.02        8.23      2.90 o
  -4  -2   5       35.74       29.13      4.04 o
  -3  -2   5      326.89      324.77      6.84 o
  -2  -2   5     1173.05     1166.85     14.00 o
  -1  -2   5     1169.39     1131.47     12.29 o
   0  -2   5      431.12      476.40      5.41 o
   1  -2   5      521.74      598.95      7.19 o
   2  -2   5      548.27      595.99      8.31 o
   3  -2   5      401.75      414.83      8.83 o
   4  -2   5       89.91       89.93      5.10 o
   5  -2   5       15.26       10.07      5.24 o
   6  -2   5        8.32       23.44      8.41 o
   7  -2   5       17.04       17.76      9.35 o
  -7  -1   5        7.54       13.49      4.05 o
  -6  -1   5       84.51       83.72      7.03 o
  -5  -1   5       15.95       11.88      3.12 o
  -4  -1   5      314.24      350.28      6.38 o
  -3  -1   5      192.82      193.50      4.37 o
  -2  -1   5       99.41       81.90      2.28 o
  -1  -1   5       22.49       17.19      1.13 o
   0  -1   5      608.69      637.34      7.31 o
   1  -1   5       32.72       26.21      1.70 o
   2  -1   5       78.77       67.50      3.08 o
   3  -1   5       27.90       28.49      2.54 o
   4  -1   5       99.00      102.55      7.54 o
   5  -1   5       60.54       67.17      5.88 o
   6  -1   5       56.34       55.12     12.37 o
   7  -1   5       28.50       20.86      9.42 o
  -7   0   5       14.12        9.73      3.46 o
  -6   0   5       36.95       32.33      4.09 o
  -5   0   5        1.89       -1.11      2.26 o
  -4   0   5       87.74       82.31      4.13 o
  -3   0   5        3.36        3.26      1.34 o
  -2   0   5     1662.05     1806.07     15.25 o
  -1   0   5       60.99       71.64      2.02 o
   0   0   5        2.15        1.73      0.83 o
   1   0   5      131.54      116.63      3.02 o
   2   0   5      604.36      659.58     12.32 o
   3   0   5      264.88      250.33      6.20 o
   4   0   5        1.48       -0.22      1.69 o
   5   0   5        3.59        2.68      2.94 o
   6   0   5       21.55       25.72      7.52 o
   7   0   5        1.62       -1.22      6.62 o
  -7   1   5        1.07        2.64      2.87 o
  -6   1   5       57.00       53.48      5.11 o
  -5   1   5      537.25      518.64     12.46 o
  -4   1   5      263.40      270.78      6.51 o
  -3   1   5      393.00      376.11      6.20 o
  -2   1   5      874.40      890.79      9.27 o
  -1   1   5      175.85      121.75      2.70 o
   0   1   5      189.02      187.82      3.73 o
   1   1   5      319.11      312.62      5.01 o
   2   1   5      106.76      110.61      4.41 o
   3   1   5      103.52      106.55      5.34 o
   4   1   5       44.21       47.51      6.74 o
   5   1   5       26.88       22.28      5.06 o
   6   1   5        5.59       15.33      5.22 o
  -7   2   5       13.74       16.95      3.66 o
  -6   2   5        8.58       11.26      3.01 o
  -5   2   5       34.33       40.80      3.81 o
  -4   2   5      435.32      429.28      8.56 o
  -3   2   5      190.45      192.26      5.53 o
  -2   2   5       75.69       80.68      2.95 o
  -1   2   5       14.80        9.74      1.32 o
   0   2   5       47.44       49.10      2.23 o
   1   2   5        7.60        9.51      1.31 o
   2   2   5       80.68       84.03      6.90 o
   3   2   5      112.11      118.49      6.78 o
   4   2   5      159.24      157.77     17.69 o
   5   2   5       41.13       47.92      6.57 o
   6   2   5       10.53       13.16      4.99 o
  -7   3   5       15.20       18.77      4.49 o
  -6   3   5       39.26       42.78      7.45 o
  -5   3   5      229.89      227.99     15.72 o
  -4   3   5      322.95      330.83      6.97 o
  -3   3   5      866.71      863.12     11.87 o
  -2   3   5       23.55       23.62      1.89 o
  -1   3   5       12.23        9.60      1.66 o
   0   3   5      175.96      189.08      4.65 o
   1   3   5       26.89       28.41      2.26 o
   2   3   5      285.23      281.93      6.85 o
   3   3   5       29.72       25.76      5.14 o
   4   3   5        0.46        1.18      2.72 o
   5   3   5        2.18       -3.31      3.31 o
   6   3   5        1.11        6.14      4.43 o
  -7   4   5       13.51       19.81      4.98 o
  -6   4   5      107.74      115.04      8.65 o
  -5   4   5        6.47        4.50      2.25 o
  -4   4   5        1.01        1.17      1.92 o
  -3   4   5      676.77      691.23     10.49 o
  -2   4   5      226.57      234.10      6.27 o
  -1   4   5        0.62        2.18      1.51 o
   0   4   5      216.52      223.22      5.94 o
   1   4   5      100.88       99.11      4.65 o
   2   4   5       94.82      107.95      5.68 o
   3   4   5        6.60        7.01      3.23 o
   4   4   5        3.32        4.43      3.07 o
   5   4   5       12.09       12.95      6.26 o
   6   4   5        0.64        1.01      5.18 o
  -6   5   5        2.98        1.98      3.35 o
  -5   5   5        8.20        5.61      2.21 o
  -4   5   5       66.40       59.40      4.34 o
  -3   5   5       39.04       44.63      3.30 o
  -2   5   5        9.67        8.13      2.02 o
  -1   5   5       15.96       17.47      2.43 o
   0   5   5       25.44       28.35      3.59 o
   1   5   5       44.39       41.94      3.34 o
   2   5   5        7.79        9.68      2.94 o
   3   5   5       65.04       46.76      6.15 o
   4   5   5       73.69       71.68     10.10 o
   5   5   5       33.14       42.36      7.36 o
  -6   6   5      110.79      116.05      9.61 o
  -5   6   5       20.35       26.56      3.97 o
  -4   6   5       94.93      106.42      6.58 o
  -3   6   5       71.01       62.98      8.73 o
  -2   6   5        6.99        3.38      2.70 o
  -1   6   5       52.26       57.07      4.38 o
   0   6   5        6.81        7.55      2.32 o
   1   6   5       28.83       32.30      4.11 o
   2   6   5        0.00        2.96      2.55 o
   3   6   5        4.64        7.69      3.75 o
   4   6   5        3.30        5.39      5.68 o
  -5   7   5        0.18       -1.49      2.69 o
  -4   7   5       17.40       12.72      3.90 o
  -3   7   5      223.50      231.49     11.44 o
  -2   7   5       10.39       12.86      4.39 o
  -1   7   5       51.42       53.82     14.53 o
   0   7   5        4.18        2.66      3.57 o
   1   7   5       19.37       11.38      4.19 o
   2   7   5       24.48       34.16      7.91 o
   3   7   5        3.01        3.81      4.53 o
  -4   8   5        0.10        2.57      3.25 o
  -3   8   5        0.01        0.87      3.25 o
  -2   8   5        3.05        2.67      3.59 o
  -1   8   5        4.11        1.26      3.78 o
   0   8   5       29.35       31.18      5.73 o
   1   8   5       19.44       19.78      6.26 o
   2   8   5       16.07       12.51      6.47 o
  -2   9   5        0.79        1.94      5.71 o
  -1   9   5        0.11        3.56      3.04 o
   0   9   5        3.61        9.85      6.18 o
  -1 -10   6        6.33        8.47      9.78 o
   0 -10   6        7.49       10.64      3.31 o
   1 -10   6       54.98       57.10     13.23 o
  -3  -9   6        2.13        3.53      4.69 o
  -2  -9   6       54.61       67.34      7.20 o
  -1  -9   6        0.88        1.01      3.01 o
   0  -9   6        0.27       -5.54      5.54 o
   1  -9   6      259.67      246.96     22.37 o
   3  -9   6        1.60        9.56      3.45 o
  -4  -8   6        0.02       -2.73      3.45 o
  -3  -8   6        0.37       -3.63      3.63 o
  -2  -8   6       17.01       23.21      4.70 o
  -1  -8   6       14.72       17.68      3.70 o
   0  -8   6       16.85       11.36      6.90 o
   1  -8   6       41.43       36.53      9.71 o
   3  -8   6      100.74      103.70      7.55 o
   4  -8   6       12.95       18.55      5.39 o
  -5  -7   6        4.12       -2.30      4.67 o
  -4  -7   6        9.08        3.31      3.81 o
  -3  -7   6        0.03        2.90      3.56 o
  -2  -7   6       44.56       48.46      5.60 o
  -1  -7   6       22.66       30.44      7.52 o
   0  -7   6       52.90       63.93     10.28 o
   2  -7   6      391.32      369.74      7.92 o
   3  -7   6       73.29       73.18     10.46 o
   4  -7   6       35.35       40.52      5.57 o
   5  -7   6        2.68        3.06      3.14 o
  -6  -6   6        7.15       13.09      6.54 o
  -5  -6   6        3.80        2.37      5.14 o
  -4  -6   6      106.03      105.72      6.43 o
  -3  -6   6       98.21      100.22      5.34 o
  -2  -6   6       44.88       47.89      3.40 o
  -1  -6   6        7.06        7.97      1.26 o
   0  -6   6      155.55      158.20      4.10 o
   1  -6   6       76.47       87.81      6.76 o
   2  -6   6        0.14        0.67      1.56 o
   3  -6   6        4.63        2.05      2.61 o
   4  -6   6        0.93        1.85      2.85 o
   5  -6   6        0.38        4.38      2.25 o
  -6  -5   6        5.50        4.65      4.23 o
  -5  -5   6        0.80        4.66      3.48 o
  -4  -5   6       17.13       19.97      3.73 o
  -3  -5   6        0.34        0.65      1.26 o
  -2  -5   6       46.49       46.74      2.24 o
  -1  -5   6      127.55      127.93      3.04 o
   0  -5   6      194.24      171.65      4.40 o
   1  -5   6      137.57      133.74      3.30 o
   2  -5   6      500.88      494.09      7.59 o
   3  -5   6       11.26       10.63      1.55 o
   4  -5   6      155.39      154.91     10.10 o
   5  -5   6       14.73       15.36      5.93 o
   6  -5   6       24.25       31.52      4.71 o
  -7  -4   6        2.02        1.85      4.50 o
  -6  -4   6        1.58        0.46      3.64 o
  -5  -4   6        5.36        6.21      2.83 o
  -4  -4   6      131.27      139.92      6.30 o
  -3  -4   6       30.98       32.31      2.71 o
  -2  -4   6       74.77       69.47      2.68 o
  -1  -4   6       17.09       15.95      1.54 o
   0  -4   6      546.97      566.01      8.65 o
   1  -4   6      127.85      141.40      3.43 o
   2  -4   6       80.46       78.67      4.35 o
   3  -4   6      169.67      155.95      5.90 o
   4  -4   6        2.31        3.43      2.97 o
   5  -4   6       74.33       76.48      7.80 o
   6  -4   6       35.21       46.11      7.22 o
  -7  -3   6       76.28       72.26     12.31 o
  -6  -3   6        0.57       -0.09      2.71 o
  -5  -3   6      139.80      144.59      8.24 o
  -4  -3   6      223.32      222.39      6.39 o
  -3  -3   6        0.07        1.71      1.73 o
  -2  -3   6      185.94      193.26      4.26 o
  -1  -3   6       78.43       79.84      3.00 o
   0  -3   6       50.31       49.24      2.23 o
   1  -3   6       17.37       13.52      1.51 o
   2  -3   6       22.56       18.34      2.48 o
   3  -3   6        0.04       -1.11      1.53 o
   4  -3   6       19.40       25.42      3.94 o
   5  -3   6        0.35       -0.78      3.23 o
   6  -3   6       25.35       33.80      9.64 o
  -7  -2   6        1.22       10.96      6.40 o
  -6  -2   6        2.36        3.93      3.32 o
  -5  -2   6        5.32        2.37      3.10 o
  -4  -2   6       44.85       47.22      4.38 o
  -3  -2   6      453.80      476.74      7.92 o
  -2  -2   6        2.45        4.15      1.05 o
  -1  -2   6      366.32      352.80      5.89 o
   0  -2   6      193.89      176.05      3.23 o
   1  -2   6     1365.82     1393.07     15.94 o
   2  -2   6      384.32      369.95      6.33 o
   3  -2   6       64.24       66.59      3.60 o
   4  -2   6        1.36        2.18      2.75 o
   5  -2   6      114.23      111.71      7.59 o
   6  -2   6        0.08       -4.67      4.89 o
  -7  -1   6       31.78       29.45      4.56 o
  -6  -1   6      116.45      111.49      7.06 o
  -5  -1   6      275.39      286.78     11.87 o
  -4  -1   6        0.20        1.47      1.73 o
  -3  -1   6      200.06      204.07      5.07 o
  -2  -1   6      221.29      253.45      4.18 o
  -1  -1   6       46.37       54.74      2.14 o
   0  -1   6       21.30       19.94      1.68 o
   1  -1   6        0.03       -0.99      0.99 o
   2  -1   6      429.17      432.44     14.52 o
   3  -1   6       21.73       22.07      2.44 o
   4  -1   6      173.32      167.16      9.51 o
   5  -1   6       18.05       15.37      4.25 o
   6  -1   6       64.54       66.59     12.23 o
  -7   0   6        2.36        2.48      3.18 o
  -6   0   6       27.57       31.16      4.16 o
  -5   0   6      462.90      454.46     11.66 o
  -4   0   6       35.07       35.22      3.39 o
  -3   0   6       11.96       11.05      1.99 o
  -2   0   6       30.23       27.94      1.69 o
  -1   0   6      255.27      285.13      4.29 o
   0   0   6       42.22       39.28      2.02 o
   1   0   6        0.02        0.40      1.08 o
   2   0   6       65.41       61.90      3.12 o
   3   0   6       35.21       39.42      3.46 o
   4   0   6        1.34        1.77      1.84 o
   5   0   6        9.68        8.46      7.91 o
   6   0   6        7.21       10.12      4.87 o
  -7   1   6       14.14       11.39      4.59 o
  -6   1   6       15.69       12.02      3.10 o
  -5   1   6       45.60       48.62      4.55 o
  -4   1   6      506.42      510.58     11.21 o
  -3   1   6      183.83      185.41      6.17 o
  -2   1   6      335.13      331.36      7.40 o
  -1   1   6      395.84      395.90      7.62 o
   0   1   6       61.67       52.09      2.77 o
   1   1   6      810.09      786.11     13.18 o
   2   1   6      514.90      518.20      9.66 o
   3   1   6        1.76        0.06      1.91 o
   4   1   6        1.64        3.78      3.38 o
   5   1   6        0.55        5.08      3.81 o
   6   1   6        9.01        7.72      4.75 o
  -7   2   6       28.95       32.27      5.83 o
  -6   2   6       30.68       31.21      4.23 o
  -5   2   6       75.15       60.81      5.08 o
  -4   2   6      402.29      381.82     12.94 o
  -3   2   6       36.16       37.46      2.93 o
  -2   2   6       15.57       19.51      1.99 o
  -1   2   6       11.86       13.03      1.67 o
   0   2   6       39.80       43.83      2.49 o
   1   2   6      213.19      229.16      5.93 o
   2   2   6       12.70        8.21      3.23 o
   3   2   6       75.65       76.55      5.69 o
   4   2   6       67.94       72.37      7.41 o
   5   2   6       59.39       68.67     10.64 o
   6   2   6        8.69        8.03      4.57 o
  -7   3   6        7.49       10.07      4.35 o
  -6   3   6       29.42       30.43      4.30 o
  -5   3   6      181.96      185.98     10.60 o
  -4   3   6       23.19       19.42      2.81 o
  -3   3   6        0.19        1.15      1.53 o
  -2   3   6        0.26        1.01      1.39 o
  -1   3   6       48.60       59.20      3.23 o
   0   3   6       37.38       43.29      3.17 o
   1   3   6       22.26       21.81      2.50 o
   2   3   6        7.81        4.63      2.28 o
   3   3   6       90.59       91.26      8.10 o
   4   3   6       49.30       55.47      6.84 o
   5   3   6       24.67       24.82      5.79 o
   6   3   6       17.48       16.65      8.13 o
  -6   4   6        0.17        2.81      3.21 o
  -5   4   6       62.21       60.33      5.31 o
  -4   4   6      144.71      146.72      6.71 o
  -3   4   6       26.18       28.75      2.59 o
  -2   4   6      319.75      317.87      7.80 o
  -1   4   6      101.10      105.09      5.45 o
   0   4   6      149.46      155.88      8.87 o
   1   4   6       56.59       53.64      4.64 o
   2   4   6       51.50       55.96      5.86 o
   3   4   6        0.08       -2.16      2.16 o
   4   4   6        0.51        0.91      3.05 o
   5   4   6        1.01        3.78      4.00 o
  -6   5   6       35.14       36.37      8.50 o
  -5   5   6        6.43        4.63      3.09 o
  -4   5   6       71.66       67.31      5.37 o
  -3   5   6        6.70        8.78      3.16 o
  -2   5   6        3.07        3.96      2.18 o
  -1   5   6        0.05        0.81      1.97 o
   0   5   6       50.49       44.62      4.62 o
   1   5   6      133.71      138.37      7.89 o
   2   5   6        2.01        2.37      2.80 o
   3   5   6       97.12       97.72      8.95 o
   4   5   6       12.74       22.53      5.31 o
   5   5   6        0.23        0.96      4.19 o
  -5   6   6        0.19       -1.24      2.39 o
  -4   6   6       11.33        8.97      3.66 o
  -3   6   6        6.91       -2.67      3.56 o
  -2   6   6       18.14       16.98      4.73 o
  -1   6   6        1.28        4.05      2.78 o
   0   6   6       40.12       37.53      4.64 o
   1   6   6        0.04       -0.33      2.50 o
   2   6   6        4.03        4.50      3.22 o
   3   6   6      179.30      163.29     11.99 o
   4   6   6       11.68        7.98      6.04 o
  -5   7   6       62.42       65.65      6.49 o
  -4   7   6       30.39       26.75      7.84 o
  -3   7   6       32.13       32.05      6.17 o
  -2   7   6        6.77        0.74      3.64 o
  -1   7   6       62.60       48.81      6.65 o
   0   7   6       34.41       23.83      5.23 o
   1   7   6       10.65       10.07      5.54 o
   2   7   6        4.01       -1.01      4.67 o
   3   7   6        0.10       -4.24      4.24 o
  -3   8   6       14.48       16.68      6.54 o
  -2   8   6       10.20       10.62      4.90 o
  -1   8   6        0.96       -7.62      7.62 o
   0   8   6       43.67       53.72      9.56 o
   1   8   6        1.00        1.65      5.39 o
  -1 -10   7        1.21        6.54      4.46 o
  -3  -9   7       26.17       31.86      8.41 o
  -2  -9   7        1.62        4.39      5.47 o
  -1  -9   7       22.08       30.92      5.75 o
   3  -9   7        4.69        7.84      3.31 o
  -4  -8   7        5.80        9.78      4.31 o
  -3  -8   7        5.34       19.85      6.90 o
  -2  -8   7       10.27       17.69      5.61 o
  -1  -8   7      123.05      122.11      9.13 o
   0  -8   7       27.60       27.98      3.96 o
   2  -8   7       15.22       18.96      2.29 o
   3  -8   7       44.69       46.39      5.75 o
   4  -8   7       12.86       14.53      4.82 o
  -5  -7   7       11.91       11.43      5.54 o
  -4  -7   7       12.83       17.48      4.89 o
  -3  -7   7        8.87       14.07      3.12 o
  -2  -7   7       10.12        7.55      5.25 o
  -1  -7   7       25.30       27.47      3.44 o
   0  -7   7       14.62       12.46      2.10 o
   1  -7   7       66.18       61.27      5.18 o
   2  -7   7       21.09       24.68      2.87 o
   3  -7   7       24.17       24.67      4.82 o
   4  -7   7       40.27       50.05      7.41 o
   5  -7   7        6.68       21.57      6.47 o
  -5  -6   7       77.35       83.64     11.07 o
  -4  -6   7        0.27        0.15      5.39 o
  -3  -6   7       34.98       29.89      4.21 o
  -2  -6   7       12.22       13.17      1.80 o
  -1  -6   7      370.14      361.80     10.17 o
   0  -6   7       22.06       22.08      2.66 o
   1  -6   7        2.24        4.19      1.87 o
   2  -6   7       57.02       59.08      4.96 o
   3  -6   7       16.61       17.74      3.42 o
   4  -6   7       36.95       35.04     10.32 o
   5  -6   7       28.16       29.73      4.01 o
  -6  -5   7       11.68        2.95      5.25 o
  -5  -5   7       66.61       61.96     15.17 o
  -4  -5   7       20.17       21.28      3.50 o
  -3  -5   7       78.61       80.52      4.79 o
  -2  -5   7       52.04       59.58      3.09 o
  -1  -5   7       34.58       34.79      2.42 o
   0  -5   7      169.04      171.34      5.58 o
   1  -5   7       42.79       47.07      2.81 o
   2  -5   7      211.16      204.32      5.16 o
   3  -5   7        1.03        0.65      1.76 o
   4  -5   7       61.89       63.72     11.87 o
   5  -5   7        1.63        0.96      3.54 o
   6  -5   7       38.29       50.41      9.92 o
  -6  -4   7       10.39       11.47      4.36 o
  -5  -4   7        0.02       -1.64      2.03 o
  -4  -4   7       78.56       83.86      4.57 o
  -3  -4   7       14.58       17.72      2.14 o
  -2  -4   7      177.91      166.31      4.69 o
  -1  -4   7       10.72        9.66      1.58 o
   0  -4   7      329.21      325.20      6.07 o
   1  -4   7      194.52      187.51      3.35 o
   2  -4   7        2.13        5.48      1.43 o
   3  -4   7       24.01       26.62      3.35 o
   4  -4   7       83.40       92.99     14.81 o
   5  -4   7       28.65       23.40      5.11 o
   6  -4   7       45.86       61.78     12.51 o
  -7  -3   7       10.80        9.45      4.80 o
  -6  -3   7      189.95      212.88     13.83 o
  -5  -3   7       22.72       28.30      3.67 o
  -4  -3   7        4.16        4.97      2.21 o
  -3  -3   7      117.49      121.74      4.64 o
  -2  -3   7       31.00       25.74      1.81 o
  -1  -3   7       18.74       19.38      1.76 o
   0  -3   7       81.73       85.63      3.17 o
   1  -3   7      557.31      553.64      7.87 o
   2  -3   7        1.77       -1.02      1.02 o
   3  -3   7      130.70      126.61      5.72 o
   4  -3   7       17.29       15.63      3.96 o
   5  -3   7       53.08       59.18      7.52 o
   6  -3   7       33.91       49.12     11.29 o
  -7  -2   7        1.39        2.40      2.86 o
  -6  -2   7      237.12      225.50      9.58 o
  -5  -2   7        9.75       11.34      2.84 o
  -4  -2   7        4.76        5.27      1.97 o
  -3  -2   7       91.44      102.32      4.81 o
  -2  -2   7      238.96      247.88      4.53 o
  -1  -2   7      196.45      201.88      3.73 o
   0  -2   7       32.58       33.45      1.78 o
   1  -2   7      235.25      241.78      4.53 o
   2  -2   7       13.35       11.80      1.68 o
   3  -2   7      160.46      159.14      5.13 o
   4  -2   7        2.86        5.83      3.13 o
   5  -2   7       11.75       14.42      4.57 o
   6  -2   7        0.27       -1.44      6.04 o
  -7  -1   7        0.37        1.91      3.00 o
  -6  -1   7       20.17       24.03      3.98 o
  -5  -1   7      192.29      201.78     10.67 o
  -4  -1   7        8.07        7.29      2.18 o
  -3  -1   7      301.30      300.01      6.46 o
  -2  -1   7        0.56        0.89      1.03 o
  -1  -1   7       63.65       62.48      3.22 o
   0  -1   7      412.90      409.34      6.33 o
   1  -1   7      379.33      390.14      7.59 o
   2  -1   7       14.80       14.38      2.00 o
   3  -1   7       16.80        9.08      2.35 o
   4  -1   7       95.54       88.72      5.43 o
   5  -1   7       58.14       55.21      7.30 o
   6  -1   7       20.53       23.01      8.27 o
  -7   0   7       36.93       33.91      6.37 o
  -6   0   7      125.16      121.14      7.55 o
  -5   0   7       37.11       29.72      3.86 o
  -4   0   7      138.35      137.48      6.78 o
  -3   0   7      102.77      110.82      4.20 o
  -2   0   7       13.84       14.41      1.61 o
  -1   0   7       16.36       17.93      2.13 o
   0   0   7      579.99      603.45      8.04 o
   1   0   7        0.33        0.99      1.37 o
   2   0   7      244.76      243.10      6.31 o
   3   0   7       88.19       83.73      7.70 o
   4   0   7      113.16      112.73      7.07 o
   5   0   7       29.83       18.48      5.00 o
   6   0   7       16.53       16.76      8.27 o
  -7   1   7       36.85       27.54      5.58 o
  -6   1   7       58.33       58.51      5.51 o
  -5   1   7       24.49       21.26      3.45 o
  -4   1   7        4.41        3.34      2.30 o
  -3   1   7       49.30       45.71      4.13 o
  -2   1   7       52.19       47.28      2.60 o
  -1   1   7      446.40      476.77      7.66 o
   0   1   7       80.97       84.11      3.75 o
   1   1   7       46.73       51.30      3.11 o
   2   1   7       19.76       15.24      2.58 o
   3   1   7       70.98       75.53      8.79 o
   4   1   7      254.15      260.02     12.36 o
   5   1   7       45.17       51.26      7.12 o
   6   1   7       11.60       14.46      5.49 o
  -7   2   7        0.20       -2.69      2.96 o
  -6   2   7       30.75       26.08      4.18 o
  -5   2   7       14.04       13.26      3.22 o
  -4   2   7      138.14      138.98      7.13 o
  -3   2   7       74.70       79.33      3.77 o
  -2   2   7      150.29      134.84      6.35 o
  -1   2   7       42.16       38.30      2.93 o
   0   2   7       63.73       62.92      3.75 o
   1   2   7      289.39      310.39      8.32 o
   2   2   7        2.89        2.20      1.93 o
   3   2   7        9.34        5.08      3.02 o
   4   2   7       32.96       33.52      5.68 o
   5   2   7        6.56       11.36      3.64 o
   6   2   7        0.19       11.51      7.05 o
  -7   3   7       96.48       90.90      8.77 o
  -6   3   7        1.52        1.88      2.85 o
  -5   3   7        1.74        4.36      3.61 o
  -4   3   7        5.32        4.07      2.40 o
  -3   3   7        1.13       -0.34      1.90 o
  -2   3   7       76.02       70.57      4.23 o
  -1   3   7      265.53      275.27      7.00 o
   0   3   7      124.94      120.92      7.29 o
   1   3   7       74.90       83.14      6.14 o
   2   3   7      113.92      111.56      8.62 o
   3   3   7       63.11       64.98      7.15 o
   4   3   7        1.77       -1.47      2.64 o
   5   3   7      110.32       96.29     10.25 o
  -6   4   7        3.93       -0.89      3.33 o
  -5   4   7       19.71       22.88      3.72 o
  -4   4   7       90.57       89.89      6.12 o
  -3   4   7        0.83       -1.93      2.49 o
  -2   4   7       89.27       86.76      7.45 o
  -1   4   7        1.39        2.99      2.82 o
   0   4   7       75.08       72.48      6.75 o
   1   4   7      189.34      192.02     14.68 o
   2   4   7      470.70      450.12     16.37 o
   3   4   7      138.58      145.34     10.96 o
   4   4   7        3.58        5.36      3.83 o
   5   4   7       11.96        8.02      4.79 o
  -6   5   7       27.06       25.14      5.38 o
  -5   5   7       51.20       51.51      6.07 o
  -4   5   7       12.71       19.86      4.44 o
  -3   5   7       27.04       34.73      4.94 o
  -2   5   7       68.46       66.14      5.86 o
  -1   5   7       80.60       85.07      6.37 o
   0   5   7       29.16       27.22      7.82 o
   1   5   7        0.72        2.92      2.84 o
   2   5   7        0.42        0.14      2.46 o
   3   5   7       15.74       17.86      4.86 o
   4   5   7        5.03        1.89      3.83 o
  -5   6   7        0.18       -2.12      2.96 o
  -4   6   7       15.45       12.73      6.47 o
  -3   6   7        0.08        1.44      4.17 o
  -2   6   7       15.93       17.60      3.95 o
  -1   6   7       43.29       36.13      6.26 o
   0   6   7       18.12       21.83      4.63 o
   1   6   7       63.28       71.60      7.60 o
   2   6   7      163.02      171.32     12.25 o
   3   6   7       49.29       48.33     10.28 o
  -4   7   7        7.26       12.37      7.05 o
  -3   7   7       13.89       21.93      7.19 o
  -2   7   7        2.67        3.88      5.25 o
  -1   7   7        0.23        2.01      4.39 o
   0   7   7       47.63       42.43      8.56 o
   1   7   7       36.86       30.92      8.05 o
   2   7   7        0.28       -0.86      4.53 o
  -2   8   7       35.23       38.83      8.56 o
  -1   8   7        8.74        6.54      5.75 o
   0   8   7        5.21        3.52      5.61 o
  -2  -9   8        6.46        6.76      6.04 o
  -1  -9   8        0.04        3.88      4.82 o
   0  -9   8        1.70        4.69      3.20 o
   2  -9   8        0.88        2.45      2.52 o
  -4  -8   8       13.20        9.06      3.88 o
  -3  -8   8        3.29       18.77      7.34 o
  -2  -8   8       68.30       89.89     10.07 o
  -1  -8   8        2.77        2.30      4.39 o
   0  -8   8        0.61        0.96      1.96 o
   1  -8   8        5.10        1.28      2.45 o
   2  -8   8       22.22       17.72      2.61 o
   3  -8   8        0.44       -0.93      3.02 o
  -5  -7   8        6.31        5.32      5.47 o
  -4  -7   8       13.35        7.69      4.46 o
  -3  -7   8       18.41       24.62      4.03 o
  -2  -7   8       22.13       34.95      7.05 o
  -1  -7   8      107.61      111.56      5.93 o
   0  -7   8       36.18       37.89      3.58 o
   1  -7   8      118.30      116.84      5.22 o
   2  -7   8       27.14       30.53      3.36 o
   3  -7   8       34.83       31.21      5.47 o
   4  -7   8       14.65       11.07      4.82 o
  -5  -6   8        1.19        7.55      5.47 o
  -4  -6   8       15.73       16.54      5.25 o
  -3  -6   8        1.33        6.04      2.72 o
  -2  -6   8        0.01        0.84      1.89 o
  -1  -6   8        0.76        0.20      2.40 o
   0  -6   8       40.36       35.39      3.59 o
   1  -6   8        5.93        3.85      2.27 o
   2  -6   8       32.62       33.81      3.72 o
   3  -6   8       50.94       46.31      6.69 o
   4  -6   8       26.72       30.13      6.83 o
   5  -6   8      128.90      155.84     15.03 o
  -6  -5   8        1.45       -1.08      5.11 o
  -5  -5   8       13.66       11.51      5.68 o
  -4  -5   8       23.02       12.51      4.60 o
  -3  -5   8       11.27       13.12      5.11 o
  -2  -5   8       70.45       59.65      5.96 o
  -1  -5   8       21.38       25.16      2.28 o
   0  -5   8       17.44       14.15      2.34 o
   1  -5   8        0.02        0.71      1.63 o
   2  -5   8       10.10       10.24      1.94 o
   3  -5   8        1.11        2.37      2.44 o
   4  -5   8        0.01        1.38      2.74 o
   5  -5   8       25.11       26.96      5.21 o
  -6  -4   8        8.20        4.96      5.83 o
  -5  -4   8        0.14        4.58      3.10 o
  -4  -4   8      100.35      106.32      5.59 o
  -3  -4   8       56.10       57.66      3.29 o
  -2  -4   8      290.03      298.75      6.73 o
  -1  -4   8       24.51       23.13      2.44 o
   0  -4   8      278.46      279.39      9.37 o
   1  -4   8      106.95       98.78      3.03 o
   2  -4   8      108.94      116.08      3.55 o
   3  -4   8       15.23       18.58      3.76 o
   4  -4   8       26.57       34.00      5.34 o
   5  -4   8       28.10       36.58     10.21 o
  -6  -3   8        8.65        9.88      5.07 o
  -5  -3   8       11.33        8.73      2.72 o
  -4  -3   8        1.89        1.81      1.74 o
  -3  -3   8       28.26       34.10      2.65 o
  -2  -3   8       19.13       22.93      2.48 o
  -1  -3   8      184.49      171.91      4.46 o
   0  -3   8       36.05       36.93      2.35 o
   1  -3   8      149.14      130.39      3.62 o
   2  -3   8       57.75       50.14      2.79 o
   3  -3   8      289.68      283.68     11.35 o
   4  -3   8      199.84      195.02     13.16 o
   5  -3   8       68.13       76.41      8.16 o
   6  -3   8        0.23       12.94      7.91 o
  -7  -2   8       27.30       33.90      4.92 o
  -6  -2   8        0.68        0.45      2.68 o
  -5  -2   8       42.20       43.12      4.26 o
  -4  -2   8       71.69       73.41      4.85 o
  -3  -2   8        0.37       -0.70      1.26 o
  -2  -2   8       26.12       25.29      2.71 o
  -1  -2   8       13.66       14.46      1.53 o
   0  -2   8        2.03        3.66      1.17 o
   1  -2   8        0.20       -1.11      1.17 o
   2  -2   8        8.98        8.39      1.71 o
   3  -2   8        0.43        2.15      1.84 o
   4  -2   8       19.69       15.80      3.39 o
   5  -2   8        2.17        0.79      5.39 o
   6  -2   8       42.93       49.41     11.58 o
  -7  -1   8       22.19       20.37      4.41 o
  -6  -1   8        0.90       -2.23      2.59 o
  -5  -1   8       40.94       38.22      4.15 o
  -4  -1   8       19.08       14.31      2.67 o
  -3  -1   8      366.25      367.20      7.51 o
  -2  -1   8      267.40      280.75      5.45 o
  -1  -1   8      237.12      231.86      4.93 o
   0  -1   8      135.49      135.14      3.79 o
   1  -1   8       80.20       80.44      3.70 o
   2  -1   8       21.26       19.23      2.40 o
   3  -1   8      439.08      399.17      9.89 o
   4  -1   8       23.15       19.95      3.14 o
   5  -1   8        6.03       11.29      6.47 o
   6  -1   8        9.54       17.12      8.27 o
  -7   0   8        0.33       -2.76      2.76 o
  -6   0   8       14.04        9.99      3.17 o
  -5   0   8       16.91       20.24      3.48 o
  -4   0   8        0.62        0.93      2.05 o
  -3   0   8        0.01       -0.77      1.54 o
  -2   0   8       15.98       14.07      2.02 o
  -1   0   8       12.65       11.52      1.82 o
   0   0   8     1324.26     1325.54     18.93 o
   1   0   8       91.83       79.65      5.79 o
   2   0   8      116.11      123.18      5.45 o
   3   0   8      202.78      198.26      8.23 o
   4   0   8       87.36      101.68      7.10 o
   5   0   8       29.36       22.18      5.44 o
   6   0   8       17.57       25.53      9.92 o
  -7   1   8       14.61       11.86      3.97 o
  -6   1   8        1.83       -1.27      2.50 o
  -5   1   8       32.53       36.79      4.47 o
  -4   1   8        8.55        8.79      2.64 o
  -3   1   8      139.47      129.80      5.69 o
  -2   1   8      140.14      151.37      7.56 o
  -1   1   8       19.21       15.62      2.56 o
   0   1   8        2.15        2.58      1.71 o
   1   1   8       15.73       12.46      2.37 o
   2   1   8        0.83        1.77      2.09 o
   3   1   8       12.23        7.68      3.21 o
   4   1   8       78.31       57.59      7.03 o
   5   1   8        0.32        3.96      3.06 o
  -6   2   8       54.05       62.12     10.38 o
  -5   2   8       52.78       55.11      5.59 o
  -4   2   8       75.05       77.56      5.58 o
  -3   2   8      113.29      117.15      6.43 o
  -2   2   8      136.47      161.35      6.83 o
  -1   2   8      194.18      193.94     10.43 o
   0   2   8      536.70      510.60     17.04 o
   1   2   8      827.54      861.14     18.85 o
   2   2   8      438.87      430.97     32.15 o
   3   2   8        0.65        1.72      2.71 o
   4   2   8       11.18        9.84      4.06 o
   5   2   8        3.49        7.53      3.57 o
  -6   3   8        7.13       11.14      3.48 o
  -5   3   8        2.38        3.40      2.62 o
  -4   3   8        0.20        0.38      2.05 o
  -3   3   8       73.83       58.52      8.57 o
  -2   3   8        1.43       -0.96      2.62 o
  -1   3   8      226.97      199.50      8.38 o
   0   3   8        1.50        0.73      2.90 o
   1   3   8       33.72       34.56      5.50 o
   2   3   8      145.72      131.87      9.83 o
   3   3   8       96.82      101.74     14.31 o
   4   3   8        6.37        7.38      3.92 o
   5   3   8        5.71       12.66      5.49 o
  -6   4   8        8.44        7.29      4.32 o
  -5   4   8       26.78       26.92      4.22 o
  -4   4   8       58.00       50.20      5.39 o
  -3   4   8       11.10        9.74      3.96 o
  -2   4   8        0.01        1.05      2.86 o
  -1   4   8       16.00       15.89      4.12 o
   0   4   8       53.85       55.97      6.49 o
   1   4   8       58.88       48.36     10.90 o
   2   4   8       75.53       87.55     16.22 o
   3   4   8       74.19       72.72      8.48 o
   4   4   8       12.02       17.91      5.08 o
  -5   5   8       83.46       89.10      8.06 o
  -4   5   8       29.74       31.01      6.10 o
  -3   5   8       57.49       64.86      7.56 o
  -2   5   8        0.09        0.55      4.39 o
  -1   5   8      269.89      266.32     12.48 o
   0   5   8       74.67       63.31     17.26 o
   1   5   8       12.79       18.03      4.40 o
   2   5   8        5.28        4.60      3.64 o
   3   5   8       10.09       11.01      4.55 o
  -4   6   8       14.14       10.64      7.05 o
  -3   6   8       38.76       39.84      9.13 o
  -2   6   8       58.79       53.00      9.92 o
  -1   6   8       33.81       43.90      6.56 o
   0   6   8        7.12        2.84      3.53 o
   1   6   8        7.54        8.52      4.06 o
   2   6   8       44.57       49.05     10.28 o
  -3   7   8        1.62       23.59      7.41 o
  -2   7   8        9.71        6.04      5.83 o
  -1   7   8        0.50        3.02      5.11 o
   0   7   8       47.58       51.85     10.28 o
   1   7   8        0.54        2.16      5.32 o
  -2  -9   9        2.16       12.59      6.54 o
  -1  -9   9        4.93        7.91      5.61 o
   0  -9   9        7.63        5.70      2.87 o
   1  -9   9        7.20        6.62      2.40 o
  -3  -8   9        2.63        2.16      6.54 o
  -2  -8   9        7.51       16.61      6.54 o
  -1  -8   9        0.43       -0.53      2.71 o
   0  -8   9        0.06       -2.28      2.28 o
   1  -8   9        0.00       -1.13      2.10 o
   2  -8   9       18.88       19.67      3.19 o
   3  -8   9        0.02       -2.88      3.16 o
  -4  -7   9        0.12       -1.73      3.60 o
  -3  -7   9       59.14       55.16      5.04 o
  -2  -7   9       17.41       19.20      6.83 o
  -1  -7   9       19.91       30.87      4.20 o
   0  -7   9       14.16       10.08      2.95 o
   1  -7   9       71.26       71.26      5.10 o
   2  -7   9       64.67       66.83      5.16 o
   3  -7   9        4.12       10.64      4.31 o
   4  -7   9        0.12        1.08      3.81 o
  -5  -6   9        7.18       11.72      5.54 o
  -4  -6   9       10.34        8.63      4.46 o
  -3  -6   9       12.26        9.41      3.49 o
  -2  -6   9       10.28        8.87      2.29 o
  -1  -6   9       18.77       19.74      3.82 o
   0  -6   9       59.91       53.68      5.14 o
   1  -6   9       16.18       16.58      4.14 o
   2  -6   9       29.10       26.33      5.39 o
   3  -6   9       42.98       38.33      6.69 o
   4  -6   9       53.40       54.94      8.63 o
  -5  -5   9       15.49       17.62      6.69 o
  -4  -5   9       17.84       21.07      5.83 o
  -3  -5   9       15.27       12.50      3.80 o
  -2  -5   9        1.23        2.39      2.00 o
  -1  -5   9       22.84       21.38      2.66 o
   0  -5   9       24.13       24.10      2.49 o
   1  -5   9       41.62       34.21      6.11 o
   2  -5   9      135.67      123.49     14.85 o
   3  -5   9      158.94      154.11     11.29 o
   4  -5   9       28.83       37.68      7.62 o
   5  -5   9        0.01        2.01      4.67 o
  -6  -4   9       16.80       17.19      6.83 o
  -5  -4   9        7.74        8.13      5.25 o
  -4  -4   9       36.24       23.44      6.26 o
  -3  -4   9        9.96       10.07      2.43 o
  -2  -4   9      197.96      209.81      5.92 o
  -1  -4   9        4.99        4.72      1.78 o
   0  -4   9       82.13       86.30      3.45 o
   1  -4   9       98.65       95.53      3.79 o
   2  -4   9       10.18       10.20      2.02 o
   3  -4   9        6.76        4.76      3.24 o
   4  -4   9        0.05       -2.10      4.03 o
   5  -4   9        8.65        8.96      5.03 o
  -6  -3   9        5.42        3.45      4.75 o
  -5  -3   9        1.94        4.90      2.88 o
  -4  -3   9       73.52       78.52      8.08 o
  -3  -3   9       77.11       72.72      7.55 o
  -2  -3   9        3.46        1.30      1.69 o
  -1  -3   9      163.46      156.68      4.65 o
   0  -3   9        1.70        3.12      1.43 o
   1  -3   9       10.91        9.36      1.51 o
   2  -3   9      449.69      408.55      8.21 o
   3  -3   9        1.20       -1.09      2.76 o
   4  -3   9       29.87       30.18      8.95 o
   5  -3   9        0.04        1.94      6.47 o
  -6  -2   9        5.37        7.47      3.14 o
  -5  -2   9        5.55       12.31      3.27 o
  -4  -2   9       17.02       18.96      3.03 o
  -3  -2   9        0.19        0.80      1.68 o
  -2  -2   9       21.84       19.00      2.63 o
  -1  -2   9     1109.85     1184.28     14.26 o
   0  -2   9      165.00      171.63      4.28 o
   1  -2   9       28.97       26.63      2.48 o
   2  -2   9      360.49      339.52      7.59 o
   3  -2   9       44.37       54.38      4.37 o
   4  -2   9       72.61       64.45      5.77 o
   5  -2   9       11.66        9.49      7.05 o
  -6  -1   9       10.93       11.11      3.49 o
  -5  -1   9       71.65       74.81      5.73 o
  -4  -1   9       54.63       56.61      4.64 o
  -3  -1   9       39.70       37.20      3.17 o
  -2  -1   9        6.37       10.94      2.29 o
  -1  -1   9      119.83      138.10      5.19 o
   0  -1   9       94.74      107.55      4.54 o
   1  -1   9       73.11       69.62      3.79 o
   2  -1   9        0.35        1.21      1.75 o
   3  -1   9       39.25       30.54      3.41 o
   4  -1   9        7.96        6.01      2.86 o
   5  -1   9       44.26       31.64      9.13 o
  -6   0   9        1.88        6.35      3.01 o
  -5   0   9       28.31       36.93      5.18 o
  -4   0   9       38.99       37.03      4.00 o
  -3   0   9       21.37       25.07      2.87 o
  -2   0   9      250.12      234.46      6.96 o
  -1   0   9      184.97      194.96      8.17 o
   0   0   9      525.16      538.53     10.55 o
   1   0   9      638.88      648.04     12.09 o
   2   0   9       55.72       62.11      5.24 o
   3   0   9       10.28       10.82      3.75 o
   4   0   9        4.44        7.87      3.07 o
   5   0   9        0.44        0.00      5.83 o
  -6   1   9        1.32        1.72      2.90 o
  -5   1   9       15.55       22.46      5.13 o
  -4   1   9       54.96       52.01      5.33 o
  -3   1   9       31.68       24.56      3.95 o
  -2   1   9      384.67      383.02     11.63 o
  -1   1   9        2.25       -1.26      1.99 o
   0   1   9        8.43       10.15      2.70 o
   1   1   9      393.39      389.48     14.71 o
   2   1   9       81.91       81.74     14.02 o
   3   1   9       29.28       25.93      8.41 o
   4   1   9       15.12       17.60      4.73 o
   5   1   9       25.33       29.02      5.17 o
  -6   2   9        1.19        2.14      3.14 o
  -5   2   9       91.47       92.23      6.76 o
  -4   2   9       51.55       49.86      4.82 o
  -3   2   9       29.80       28.80      4.33 o
  -2   2   9       19.59       23.87      4.65 o
  -1   2   9        1.85        2.45      2.90 o
   0   2   9       33.49       32.94      5.00 o
   1   2   9      108.33      101.67     14.42 o
   2   2   9       56.99       59.73      6.94 o
   3   2   9        9.14       11.16      4.13 o
   4   2   9       32.16       43.08     10.14 o
   5   2   9        4.20        8.42      4.45 o
  -6   3   9       92.38       92.40      7.40 o
  -5   3   9        5.76        3.55      3.20 o
  -4   3   9       23.21       25.81      3.93 o
  -3   3   9        4.85        6.31      4.53 o
  -2   3   9      265.54      231.28     23.12 o
  -1   3   9       26.71       28.26      5.02 o
   0   3   9       29.72       17.63      4.35 o
   1   3   9       63.39       55.44      6.71 o
   2   3   9        0.95       -0.36      2.73 o
   3   3   9        7.26        6.81      3.86 o
   4   3   9        0.43        3.89      4.04 o
  -5   4   9       12.90       16.37      3.89 o
  -4   4   9        8.45        8.93      4.55 o
  -3   4   9      142.68      129.45     19.92 o
  -2   4   9       46.74       35.06      5.88 o
  -1   4   9        2.98        2.18      4.21 o
   0   4   9       31.13       28.74      5.58 o
   1   4   9      128.38      141.41     10.74 o
   2   4   9       46.27       55.77      7.42 o
   3   4   9        6.94       21.24     13.59 o
   4   4   9        1.94       -1.94      5.11 o
  -5   5   9        1.47        3.09      7.34 o
  -4   5   9       27.67       30.78      9.42 o
  -3   5   9       14.11       12.77      4.58 o
  -2   5   9        5.10        5.57      3.97 o
  -1   5   9        0.65        4.17      3.76 o
   0   5   9        1.35        2.19      3.25 o
   1   5   9        1.87        1.23      3.20 o
   2   5   9        5.15        6.70      4.14 o
   3   5   9       21.72       21.96      5.79 o
  -4   6   9       56.27      109.38     15.32 o
  -3   6   9        8.51       10.72      7.34 o
  -2   6   9        0.08        2.59      5.39 o
  -1   6   9        0.39        3.02      5.39 o
   0   6   9       17.44       15.32      6.90 o
   1   6   9       11.58       12.30      6.98 o
   2   6   9        0.24       -1.44      5.47 o
  -1   7   9        7.12       17.69      7.55 o
  -2  -8  10        0.01        2.80      6.83 o
  -1  -8  10        0.35       -1.01      4.96 o
   0  -8  10       13.75       15.10      6.04 o
   1  -8  10        2.21        3.33      2.78 o
   2  -8  10       40.41       37.42      4.34 o
  -4  -7  10        0.31       -3.16      3.16 o
  -3  -7  10       19.80       17.84      4.75 o
  -2  -7  10        3.18        3.45      3.59 o
  -1  -7  10        1.05       -1.74      3.09 o
   0  -7  10       99.81      102.26      6.78 o
   1  -7  10       29.81       24.24      3.94 o
   2  -7  10        1.51        3.00      2.95 o
   3  -7  10        6.11        6.62      4.60 o
  -5  -6  10        7.92       14.67      5.75 o
  -4  -6  10        9.04        5.11      4.39 o
  -3  -6  10      126.94      130.37      7.99 o
  -2  -6  10        0.47        0.71      2.78 o
  -1  -6  10       35.12       34.66      4.77 o
   0  -6  10      171.03      167.71      8.02 o
   1  -6  10        1.08        1.07      2.66 o
   2  -6  10       34.61       31.14      4.48 o
   3  -6  10        5.31       -1.37      3.67 o
   4  -6  10        0.00        3.38      4.89 o
  -5  -5  10        0.37        5.90      5.11 o
  -4  -5  10        4.57       -2.66      2.88 o
  -3  -5  10        8.35        7.53      2.99 o
  -2  -5  10       16.73       19.58      3.18 o
  -1  -5  10        7.21        7.33      2.31 o
   0  -5  10        3.78        2.80      1.92 o
   1  -5  10      376.64      373.64      9.34 o
   2  -5  10        2.03       -2.95      2.95 o
   3  -5  10      147.59      144.69     13.16 o
   4  -5  10        2.02        7.69      5.54 o
  -5  -4  10        0.77        4.75      5.32 o
  -4  -4  10       40.09       24.45      6.69 o
  -3  -4  10       13.56       16.69      3.82 o
  -2  -4  10      273.02      278.79     15.89 o
  -1  -4  10      330.75      338.61      9.68 o
   0  -4  10        1.64        1.17      2.58 o
   1  -4  10       60.22       66.36      8.88 o
   2  -4  10        3.48        3.99      2.21 o
   3  -4  10       10.74       12.73      5.47 o
   4  -4  10        3.61       10.43      5.47 o
  -6  -3  10       37.01       43.29      9.64 o
  -5  -3  10       14.74        6.69      4.96 o
  -4  -3  10       73.07       68.32      6.10 o
  -3  -3  10       31.13       35.50      3.80 o
  -2  -3  10       26.42       27.31      2.99 o
  -1  -3  10      333.63      335.42     11.51 o
   0  -3  10       10.86        9.24      2.25 o
   1  -3  10       15.11       14.17      2.07 o
   2  -3  10        2.04        0.94      1.81 o
   3  -3  10       33.94       29.03      6.61 o
   4  -3  10        8.12        9.75      4.34 o
  -6  -2  10        2.41        3.52      6.18 o
  -5  -2  10        6.20        8.52      3.69 o
  -4  -2  10        3.04        6.45      2.41 o
  -3  -2  10      100.69       94.31     10.87 o
  -2  -2  10       59.27       52.37      4.33 o
  -1  -2  10      209.47      214.42      7.04 o
   0  -2  10      842.16      831.05     15.48 o
   1  -2  10       46.13       54.06      4.20 o
   2  -2  10      198.84      207.39      6.85 o
   3  -2  10        8.50        6.82      3.04 o
   4  -2  10       22.78       23.35      4.66 o
   5  -2  10       36.09       32.94      9.56 o
  -6  -1  10        4.56        9.55      3.37 o
  -5  -1  10        0.03        1.39      2.50 o
  -4  -1  10       47.71       41.44      4.24 o
  -3  -1  10       75.69       71.95      7.53 o
  -2  -1  10        9.17        8.18      2.69 o
  -1  -1  10       74.31       79.10      4.64 o
   0  -1  10      165.98      159.97      6.61 o
   1  -1  10        2.24       -1.86      1.86 o
   2  -1  10        1.89        4.16      2.49 o
   3  -1  10       26.77       25.00      5.90 o
   4  -1  10        6.35        3.74      4.78 o
   5  -1  10       42.50       25.75      9.42 o
  -6   0  10       61.92       67.88      6.11 o
  -5   0  10       80.22       91.44      6.57 o
  -4   0  10       56.81       60.51      7.63 o
  -3   0  10        4.43        9.04      3.14 o
  -2   0  10       57.34       70.09      5.78 o
  -1   0  10       62.99       71.21      6.00 o
   0   0  10      145.05      136.26      7.65 o
   1   0  10       44.29       49.69      5.02 o
   2   0  10        0.47       -1.20      2.42 o
   3   0  10       19.26       18.48      4.47 o
   4   0  10        1.41        2.96      3.16 o
  -6   1  10        0.03       -1.56      2.80 o
  -5   1  10        1.97        1.48      2.55 o
  -4   1  10       12.35       17.38      3.33 o
  -3   1  10      151.00      124.48      8.29 o
  -2   1  10        0.04       -1.42      2.53 o
  -1   1  10       96.74       89.85      8.11 o
   0   1  10       93.81       99.03     11.65 o
   1   1  10      170.36      167.63     11.12 o
   2   1  10       36.79       36.05      5.59 o
   3   1  10       44.01       40.02     10.28 o
   4   1  10        3.20        3.28      4.07 o
  -6   2  10       39.63       45.60      5.68 o
  -5   2  10        3.51        6.22      3.02 o
  -4   2  10       24.59       21.04      4.48 o
  -3   2  10       14.69       12.14      9.64 o
  -2   2  10       62.75       69.06     11.33 o
  -1   2  10       10.24       11.74      3.92 o
   0   2  10       62.28       51.06     10.72 o
   1   2  10       22.61       18.54      4.47 o
   2   2  10       10.25        9.60      6.22 o
   3   2  10        0.10       -2.62      2.62 o
   4   2  10       38.68       45.93     10.68 o
  -5   3  10       49.66       46.16      5.42 o
  -4   3  10       31.07       31.70      5.37 o
  -3   3  10       28.99       41.23      6.54 o
  -2   3  10        1.74        4.54      3.58 o
  -1   3  10        3.56        1.24      6.94 o
   0   3  10        6.94        8.13      3.99 o
   1   3  10        4.16       -1.51      3.08 o
   2   3  10       52.16       62.05      7.81 o
   3   3  10        0.10        7.26      4.14 o
  -5   4  10       67.18       81.20      9.53 o
  -4   4  10        0.03        0.25      8.05 o
  -3   4  10       21.70       25.42      5.73 o
  -2   4  10       21.64       23.05      7.16 o
  -1   4  10       60.42       67.65     15.28 o
   0   4  10      100.74       91.71      9.18 o
   1   4  10        7.94       10.37      4.60 o
   2   4  10       15.51       14.00      4.75 o
   3   4  10        2.98        3.97      5.83 o
  -4   5  10       13.33        6.54      6.76 o
  -3   5  10        1.19       -2.00      3.69 o
  -2   5  10        1.70        4.93      3.81 o
  -1   5  10        1.25       -0.81      3.17 o
   0   5  10        7.20        9.88      4.96 o
   1   5  10       25.23       29.45      6.36 o
   2   5  10        5.44        3.55      4.10 o
  -2   6  10        1.20        1.15      5.68 o
  -1   6  10        0.95       -0.65      5.39 o
   0   6  10        0.01        2.59      5.18 o
  -2  -8  11       13.69        5.83      7.84 o
  -1  -8  11       38.04       38.83     12.05 o
   0  -8  11        0.76       -0.30      3.29 o
   1  -8  11       14.39       11.43      3.73 o
  -3  -7  11        2.75       -0.86      2.80 o
  -2  -7  11        6.60        3.08      7.12 o
  -1  -7  11        0.16       -3.42      3.42 o
   0  -7  11       76.50       80.28      6.78 o
   1  -7  11        2.49       -0.72      4.21 o
   2  -7  11       49.59       50.31      5.69 o
  -4  -6  11       30.13       11.36      5.61 o
  -3  -6  11       65.20       54.58      7.34 o
  -2  -6  11      370.09      367.08     10.17 o
  -1  -6  11        1.51        4.51      2.77 o
   0  -6  11        6.56        4.08      3.38 o
   1  -6  11        0.88       -4.68      7.37 o
   2  -6  11        0.98        0.50      3.09 o
   3  -6  11        2.67        4.31      4.46 o
  -5  -5  11       14.62       17.91      7.19 o
  -4  -5  11        1.95        1.94      4.10 o
  -3  -5  11        0.06        1.28      2.91 o
  -2  -5  11      143.78      143.70      7.05 o
  -1  -5  11        5.38        4.51      2.28 o
   0  -5  11        5.66        7.43      2.22 o
   1  -5  11       44.77       44.16      3.99 o
   2  -5  11       28.60       38.88      5.41 o
   3  -5  11       26.95       28.98      7.34 o
  -5  -4  11        0.74        0.65      5.25 o
  -4  -4  11        1.37        2.16      4.46 o
  -3  -4  11       24.39       16.30      6.36 o
  -2  -4  11      100.85       98.21      6.49 o
  -1  -4  11      371.35      365.86     10.60 o
   0  -4  11        4.42        8.04      3.62 o
   1  -4  11      108.97      121.74      6.87 o
   2  -4  11        2.90       -1.13      2.24 o
   3  -4  11       12.26       14.67      6.11 o
   4  -4  11       50.02       38.40      8.41 o
  -5  -3  11       64.82       60.91     10.64 o
  -4  -3  11        6.32        6.90      4.96 o
  -3  -3  11       83.90      100.22      9.49 o
  -2  -3  11       82.28       83.19      7.29 o
  -1  -3  11        1.10       -1.24      2.32 o
   0  -3  11        0.29       -1.77      1.97 o
   1  -3  11       15.88       14.06      3.11 o
   2  -3  11       19.46       23.77      4.37 o
   3  -3  11        0.32       -2.53      2.53 o
  -5  -2  11       20.92       20.06      7.62 o
  -4  -2  11        7.00        9.62      3.73 o
  -3  -2  11       63.14       67.48      5.29 o
  -2  -2  11       67.93       71.46      5.90 o
  -1  -2  11       62.44       58.25      5.28 o
   0  -2  11        8.27       10.27      2.93 o
   1  -2  11        5.55       10.14      2.82 o
   2  -2  11       43.57       46.96      4.55 o
   3  -2  11       25.78       34.46      5.39 o
   4  -2  11        2.80       10.50      5.75 o
  -6  -1  11        1.57       -3.37      3.84 o
  -5  -1  11        0.12        1.19      3.23 o
  -4  -1  11       86.42       76.93     10.95 o
  -3  -1  11        4.19        4.27      2.91 o
  -2  -1  11       69.38       75.28      6.21 o
  -1  -1  11       11.77       10.64      3.17 o
   0  -1  11      260.63      270.04     19.90 o
   1  -1  11       15.72       14.43      3.34 o
   2  -1  11       39.52       30.33      5.22 o
   3  -1  11        7.85        9.20      3.99 o
   4  -1  11       14.06       12.12      4.68 o
  -6   0  11        0.04       -1.65      4.75 o
  -5   0  11        3.93        7.17      3.14 o
  -4   0  11       12.33       12.01      3.96 o
  -3   0  11      107.44       95.20      8.41 o
  -2   0  11       34.99       39.85      6.00 o
  -1   0  11       39.38       45.41      6.20 o
   0   0  11        3.75       -0.29      2.86 o
   1   0  11       20.53       19.49      4.42 o
   2   0  11       16.50       10.80      7.95 o
   3   0  11       95.08       85.39      9.53 o
   4   0  11       23.39       24.65      5.42 o
  -5   1  11        1.24        5.39      3.25 o
  -4   1  11       32.90       36.44      5.55 o
  -3   1  11        2.29        5.94      4.02 o
  -2   1  11       19.60       10.06      4.19 o
  -1   1  11       78.62       68.63      7.73 o
   0   1  11       29.27       47.56      6.40 o
   1   1  11        0.40        1.67      3.13 o
   2   1  11       15.30       22.30      5.02 o
   3   1  11        0.01        2.63      3.44 o
   4   1  11       15.55       12.80      6.98 o
  -5   2  11        0.39       -2.57      2.57 o
  -4   2  11       13.26       20.50      4.76 o
  -3   2  11       59.63       80.63      8.98 o
  -2   2  11       12.25       23.36      5.53 o
  -1   2  11      172.62      165.03     11.85 o
   0   2  11        5.34        7.66      3.68 o
   1   2  11       34.45       28.35      8.31 o
   2   2  11       11.58       11.29      4.24 o
   3   2  11       19.11       21.59      5.97 o
  -5   3  11        0.11        3.58      4.11 o
  -4   3  11        5.87       10.62      5.08 o
  -3   3  11       25.90       32.71      6.66 o
  -2   3  11        3.14        3.12      3.70 o
  -1   3  11        0.00       -1.23      2.97 o
   0   3  11       73.15       75.04      8.59 o
   1   3  11        0.44       -1.02      3.14 o
   2   3  11       18.52       24.00      5.79 o
   3   3  11       22.76       13.88      7.34 o
  -4   4  11       25.81       20.06      5.98 o
  -3   4  11        3.76        3.39      4.06 o
  -2   4  11        1.02       -3.42      3.42 o
  -1   4  11       10.51        6.67      5.57 o
   0   4  11       18.63       16.95      5.06 o
   1   4  11        0.02        3.30      4.10 o
   2   4  11        0.41       -1.00      4.89 o
  -2   5  11       61.41       60.55      8.51 o
  -1   5  11       34.67       46.55      7.65 o
   0   5  11       18.62       21.07      5.80 o
  -2  -7  12        1.98        7.05      5.47 o
  -1  -7  12        2.39        5.35      4.16 o
   0  -7  12       35.18       40.79      6.51 o
   1  -7  12       25.89       21.21      4.61 o
  -3  -6  12       29.59       30.01      5.97 o
  -2  -6  12       20.08       15.41      5.29 o
  -1  -6  12        1.13       -1.78      1.78 o
   0  -6  12        0.33       -2.94      2.94 o
   1  -6  12        0.35        0.22      3.49 o
   2  -6  12        0.55        0.58      4.53 o
  -4  -5  12       41.10       38.91      8.34 o
  -3  -5  12       35.15       34.34      5.25 o
  -2  -5  12        8.83       11.91      3.54 o
  -1  -5  12        9.30        2.95      3.32 o
   0  -5  12        7.45        4.95      3.73 o
   1  -5  12        3.20       -1.08      2.25 o
   2  -5  12        2.07        5.03      5.68 o
   3  -5  12        0.13        3.67      6.18 o
  -4  -4  12        6.68        1.22      4.53 o
  -3  -4  12       66.61       66.22      7.25 o
  -2  -4  12        7.28        8.89      3.72 o
  -1  -4  12       45.11       48.76      5.53 o
   0  -4  12       11.75       13.42      3.53 o
   1  -4  12      108.75      117.63      8.36 o
   2  -4  12       58.47       64.06     16.32 o
   3  -4  12        3.37        3.74      5.18 o
  -5  -3  12        6.69        4.03      6.04 o
  -4  -3  12        9.78        6.98      5.75 o
  -3  -3  12        2.30        2.59      4.24 o
  -2  -3  12        0.05       -0.87      2.83 o
  -1  -3  12       31.79       22.71      4.50 o
   0  -3  12        1.30       -0.46      2.44 o
   1  -3  12        1.86       -2.53      3.16 o
   2  -3  12        4.28        6.59      3.60 o
   3  -3  12        5.97        7.41      4.46 o
  -5  -2  12       24.22       28.05      7.84 o
  -4  -2  12       37.22       62.35     10.43 o
  -3  -2  12       57.85       60.27      9.85 o
  -2  -2  12        8.92       14.92      4.41 o
  -1  -2  12       11.10        9.41      3.57 o
   0  -2  12        1.91        0.46      2.85 o
   1  -2  12       21.07       15.98      4.39 o
   2  -2  12       15.76        9.64      5.18 o
   3  -2  12        8.33        9.28      5.47 o
  -5  -1  12        1.62        0.36      5.47 o
  -4  -1  12       18.59       22.91      4.74 o
  -3  -1  12       10.81       11.28      6.33 o
  -2  -1  12      181.40      205.65     16.07 o
  -1  -1  12       22.06       26.35      5.13 o
   0  -1  12       39.79       37.38      5.77 o
   1  -1  12       56.28       61.92      9.78 o
   2  -1  12        7.08        0.65      3.81 o
   3  -1  12       73.36       65.30     10.79 o
  -5   0  12        0.36        2.47      4.02 o
  -4   0  12        2.75        0.58      3.18 o
  -3   0  12        1.34       -1.12      5.75 o
  -2   0  12       15.66        8.68      5.61 o
  -1   0  12        4.24        4.61      4.21 o
   0   0  12        2.37        3.22      3.29 o
   1   0  12       29.64       25.98      5.41 o
   2   0  12        2.43        2.59      4.24 o
   3   0  12       67.02       60.05     10.72 o
  -5   1  12        1.07        0.19      3.38 o
  -4   1  12       76.37       60.66      8.51 o
  -3   1  12        5.88        4.82      4.03 o
  -2   1  12        1.59       -1.98      3.15 o
  -1   1  12       45.22       52.73      7.45 o
   0   1  12       17.40       16.86      7.16 o
   1   1  12        1.37        4.18      3.70 o
   2   1  12       10.74       10.13      4.56 o
   3   1  12        0.27        5.90      5.32 o
  -4   2  12        4.09       12.57      4.90 o
  -3   2  12       39.14       35.99      8.16 o
  -2   2  12       12.02        4.85      8.02 o
  -1   2  12      174.54      204.21     49.62 o
   0   2  12        0.72       -1.58      3.08 o
   1   2  12       17.04       21.60      5.57 o
   2   2  12        2.79        4.95      5.47 o
  -4   3  12        1.55       -3.67      5.47 o
  -3   3  12       13.41       10.66      5.19 o
  -2   3  12       27.66       29.32      6.23 o
  -1   3  12        4.60        1.73      3.87 o
   0   3  12        2.45        4.40      4.40 o
   1   3  12       15.39       24.22      5.76 o
  -2   4  12        5.24       10.05      5.11 o
  -1   4  12        9.30        7.52      4.85 o
   0   4  12       79.54       94.49     10.42 o
  -2  -6  13        1.42        4.81      3.11 o
  -1  -6  13        7.95       12.77      3.34 o
   0  -6  13       22.64       19.70      7.26 o
  -3  -5  13        5.01        6.85      7.19 o
  -2  -5  13        0.12        1.47      4.64 o
  -1  -5  13        9.50        5.08      3.31 o
   0  -5  13        1.89        0.09      2.66 o
   1  -5  13        8.10        8.95      3.57 o
  -3  -4  13        2.37        6.54      4.89 o
  -2  -4  13        6.18        6.13      3.57 o
  -1  -4  13       39.27       35.08      5.47 o
   0  -4  13       28.61       23.84      4.65 o
   1  -4  13        8.10       11.56      3.77 o
   2  -4  13        6.86       12.71      3.82 o
  -4  -3  13        4.46        4.75      5.25 o
  -3  -3  13       41.53       37.40      8.27 o
  -2  -3  13        7.74        3.52      4.60 o
  -1  -3  13        6.95        7.21      3.60 o
   0  -3  13       58.54       71.29      7.48 o
   1  -3  13        0.02       -2.06      2.69 o
   2  -3  13      103.13      121.90     13.16 o
  -4  -2  13        5.52        6.62      5.90 o
  -3  -2  13       11.06       14.81      6.33 o
  -2  -2  13        1.10        1.29      3.24 o
  -1  -2  13        0.07        0.86      4.03 o
   0  -2  13        3.91        6.90      4.96 o
   1  -2  13        0.01       -2.09      3.74 o
   2  -2  13       72.81       70.41     10.93 o
  -4  -1  13       23.13       18.41      7.12 o
  -3  -1  13        0.47       -0.29      4.53 o
  -2  -1  13        0.10        0.50      4.24 o
  -1  -1  13       54.48       53.15      9.64 o
   0  -1  13       32.25       30.64      7.69 o
   1  -1  13        4.06       -3.31      3.96 o
   2  -1  13        6.06        4.82      5.25 o
  -4   0  13       17.00       25.06      6.51 o
  -3   0  13        4.14        6.98      4.30 o
  -2   0  13      137.76      150.86     12.16 o
  -1   0  13        0.12        3.42      3.59 o
   0   0  13        4.45       -1.75      3.07 o
   1   0  13       19.65       16.54      6.47 o
   2   0  13       84.94       67.46     11.29 o
  -4   1  13       10.27       16.51      5.75 o
  -3   1  13       15.26       18.16      5.72 o
  -2   1  13        0.56        0.13      3.77 o
  -1   1  13        8.95       12.11      4.23 o
   0   1  13       21.35       28.40      5.77 o
   1   1  13       56.16       69.39      8.67 o
   2   1  13       27.87       15.82      7.62 o
  -3   2  13        4.00       -0.16      4.19 o
  -2   2  13       17.07       21.30      5.87 o
  -1   2  13        9.67        9.04      4.70 o
   0   2  13       53.40       71.88      9.42 o
   1   2  13        0.44       -3.37      4.00 o
  -2   3  13        0.14       -4.10      4.10 o
  -1   3  13        0.30       -1.61      5.18 o
  -2  -4  14        0.02       -2.45      3.81 o
  -1  -4  14        7.20        3.96      5.03 o
   0  -4  14       12.58       13.44      4.71 o
  -3  -3  14        0.27       -4.67      4.67 o
  -2  -3  14       84.39       85.94     12.01 o
  -1  -3  14       29.61       36.03      8.20 o
   0  -3  14       33.23       39.48      8.41 o
   1  -3  14        1.44        0.00      4.31 o
  -3  -2  14       32.84       25.10      8.13 o
  -2  -2  14        7.62        5.47      5.25 o
  -1  -2  14        2.48        0.00      4.67 o
   0  -2  14        8.37       11.65      6.33 o
   1  -2  14      118.72      131.61     14.60 o
  -3  -1  14        2.18        3.09      5.83 o
  -2  -1  14       55.42       54.87     10.36 o
  -1  -1  14       10.59       15.82      7.12 o
   0  -1  14        8.27       -2.01      3.81 o
   1  -1  14        8.43        7.26      5.83 o
  -2   0  14        0.11        0.50      4.46 o
  -1   0  14      132.11      119.24     15.39 o
   0   0  14        0.02        6.90      5.47 o
  -2   1  14        0.05       -4.39      4.39 o
  -1   1  14       51.66       57.84      8.45 o
 
